# Supplementary material for: Associations between DNA methylation and gene regulation depend on chromatin accessibility during transgenerational plasticity
Source: BMC Biol. 2023 Jun 26;21:149. doi: 10.1186/s12915-023-01645-8 (PMC10294446; doi:10.1186/s12915-023-01645-8)
Supplement: Supplementary file 2 — Additional file 2. File containing genewise parameter estimates for maternal and developmental effects on differential expression and differential exon use. [file 12915_2023_1645_MOESM2_ESM.xlsx]

## Sheet: Mat_DGE
transcript_id	logFC	logCPM	F	PValue
transcript:SPU_017128-tr	-0.0693925	4.64872	0.566053	0.452853
transcript:SPU_010035-tr	-0.102003	2.87514	0.419344	0.518122
transcript:SPU_001332-tr	-0.12164	5.47561	2.48444	0.116803
transcript:SPU_010036-tr	-0.970477	-0.0429488	5.02487	0.0262558
transcript:SPU_009849-tr	-0.0316318	8.42839	0.29148	0.589967
transcript:SPU_025520-tr	0.1386	5.96152	3.6244	0.0585968
transcript:SPU_025806-tr	-0.62054	2.97266	15.5091	0.000121085
transcript:SPU_006634-tr	-0.35692	2.88594	5.22831	0.023433
transcript:SPU_006635-tr	-0.0910656	4.70429	1.02557	0.312614
transcript:SPU_023603-tr	0.183575	2.70473	1.28722	0.258129
transcript:SPU_023604-tr	-0.0481154	2.20761	0.063263	0.801709
transcript:SPU_007234-tr	-0.0107898	3.76503	0.00809522	0.928412
transcript:SPU_007233-tr	-0.249775	2.41573	1.94032	0.165419
transcript:SPU_002656-tr	-0.34828	2.0129	2.72231	0.101114
transcript:SPU_002657-tr	0.263815	2.84012	2.99727	0.085186
transcript:SPU_002655-tr	0.17111	6.8008	7.05993	0.00861994
transcript:SPU_002654-tr	-0.333515	1.13324	1.48446	0.224735
transcript:SPU_002660-tr	-0.0529324	5.2085	0.421614	0.516993
transcript:SPU_015568-tr	0.100119	4.36159	1.05146	0.3066
transcript:SPU_013393-tr	-0.0219447	3.85788	0.0347553	0.852357
transcript:SPU_006396-tr	-0.19434	2.22414	0.96942	0.326492
transcript:SPU_002662-tr	-0.105402	5.9382	2.3057	0.130724
transcript:SPU_002663-tr	-0.21883	0.700548	0.443223	0.506457
transcript:SPU_018510-tr	-0.0519838	6.83789	0.706485	0.401772
transcript:SPU_013588-tr	-0.91031	2.30792	22.8038	3.80382e-06
transcript:SPU_025027-tr	0.0602684	4.20512	0.3237	0.570129
transcript:SPU_003157-tr	0.417062	3.50596	11.0164	0.00110096
transcript:SPU_002013-tr	-0.241609	3.38202	3.05829	0.0827772
transcript:SPU_007386-tr	-0.098391	4.59742	1.0908	0.29775
transcript:SPU_007387-tr	0.237211	5.94456	11.1022	0.00105417
transcript:SPU_025032-tr	-0.0607296	3.37827	0.205654	0.650763
transcript:SPU_002012-tr	0.309337	6.98773	23.1093	3.30612e-06
transcript:SPU_002011-tr	0.0848866	7.50971	1.99798	0.159304
transcript:SPU_009911-tr	-0.0802836	6.40024	1.34949	0.247052
transcript:SPU_026943-tr	-0.40941	2.71324	6.72589	0.0103155
transcript:SPU_026944-tr	0.108658	10.7793	3.17325	0.0766064
transcript:SPU_021893-tr	-0.130195	1.06838	0.199431	0.655738
transcript:SPU_022833-tr	-0.217825	3.44951	2.75192	0.0990079
transcript:SPU_006127-tr	0.509058	0.708992	2.38212	0.124556
transcript:SPU_020944-tr	0.365935	1.79995	2.68391	0.103217
transcript:SPU_025536-tr	-0.932135	1.43759	13.0928	0.000388791
transcript:SPU_027231-tr	-0.207771	4.54557	4.95526	0.0273017
transcript:SPU_021212-tr	-0.0725027	5.793	0.989763	0.321188
transcript:SPU_021209-tr	0.241968	3.14526	0.523263	0.486794
transcript:SPU_020397-tr	0.225731	4.55231	5.20289	0.0238334
transcript:SPU_020396-tr	-0.123654	0.130406	0.0920972	0.761892
transcript:SPU_020395-tr	0.851829	0.537921	5.84717	0.0166388
transcript:SPU_020829-tr	-0.169131	2.44198	0.947393	0.331741
transcript:SPU_000794-tr	-0.0408767	5.66665	0.294973	0.58775
transcript:SPU_000793-tr	0.134779	6.0195	3.75531	0.0542666
transcript:SPU_000795-tr	0.35425	7.89164	31.9138	7.98542e-08
transcript:SPU_000796-tr	-0.164335	7.01778	7.27262	0.00769303
transcript:SPU_000792-tr	-0.072009	0.340855	0.03822	0.845231
transcript:SPU_000799-tr	-0.446199	3.96562	16.2189	8.42997e-05
transcript:SPU_020053-tr	0.0187209	8.25548	0.104298	0.747121
transcript:SPU_020073-tr	0.099944	7.46991	2.7472	0.0992357
transcript:SPU_020054-tr	-0.0303855	6.81285	0.241647	0.623641
transcript:SPU_020055-tr	-0.0390988	5.01312	0.207519	0.64929
transcript:SPU_020056-tr	-0.621181	0.461818	3.09667	0.0802186
transcript:SPU_020072-tr	-0.195865	2.92954	1.71229	0.192423
transcript:SPU_020057-tr	-0.370659	0.301058	0.972243	0.325497
transcript:SPU_020058-tr	0.885234	1.74032	16.3458	7.92988e-05
transcript:SPU_006065-tr	0.37514	0.297908	0.956359	0.32947
transcript:SPU_020070-tr	0.0691577	5.86933	0.963184	0.327755
transcript:SPU_008827-tr	0.0410571	2.22626	0.0449861	0.832279
transcript:SPU_008828-tr	0.115443	4.77048	1.63234	0.203089
transcript:SPU_020060-tr	-0.343457	2.75105	4.70884	0.0313702
transcript:SPU_020061-tr	0.113102	4.87792	1.57709	0.210871
transcript:SPU_020069-tr	-0.0606296	7.38229	0.96038	0.328458
transcript:SPU_022869-tr	-0.534545	0.712013	2.59109	0.109288
transcript:SPU_020068-tr	0.0204117	7.02474	0.108356	0.742421
transcript:SPU_002234-tr	-0.422864	3.33893	10.2157	0.00165531
transcript:SPU_014966-tr	0.382739	2.8362	6.12742	0.0142719
transcript:SPU_014969-tr	-0.127793	6.80952	4.1891	0.042196
transcript:SPU_014967-tr	0.0098439	6.02905	0.0203923	0.886613
transcript:SPU_020062-tr	0.097892	4.36547	0.964888	0.327329
transcript:SPU_020067-tr	0.285996	0.141284	0.501484	0.479801
transcript:SPU_014968-tr	0.220296	1.84643	1.04668	0.307699
transcript:SPU_028286-tr	0.249883	1.34243	0.957052	0.329295
transcript:SPU_020066-tr	-0.198006	2.94766	1.81245	0.179975
transcript:SPU_016849-tr	0.12865	4.78546	2.05046	0.153963
transcript:SPU_020063-tr	0.161635	2.69792	0.986283	0.322038
transcript:SPU_020065-tr	0.093566	3.66478	0.581061	0.446934
transcript:SPU_016848-tr	0.0112931	3.44473	0.00804437	0.928637
transcript:SPU_016850-tr	0.203307	2.34277	1.2478	0.26552
transcript:SPU_016847-tr	0.0229832	6.24245	0.113491	0.736612
transcript:SPU_020974-tr	-0.308557	2.31957	2.95633	0.0873286
transcript:SPU_011194-tr	0.145233	3.57604	1.36637	0.244043
transcript:SPU_011202-tr	0.00776705	2.4522	0.00200783	0.964311
transcript:SPU_011195-tr	0.0191003	2.56181	0.0129527	0.90952
transcript:SPU_011200-tr	-0.180456	2.6513	1.26252	0.262729
transcript:SPU_011196-tr	-0.133694	4.63219	2.02239	0.156793
transcript:SPU_010715-tr	0.115649	1.54519	0.24023	0.62466
transcript:SPU_011197-tr	-0.00823817	5.07821	0.0085928	0.926259
transcript:SPU_011198-tr	0.428176	0.904356	1.84459	0.176501
transcript:SPU_011199-tr	0.0868123	4.35684	0.794772	0.373898
transcript:SPU_021406-tr	0.889352	1.0504	9.27385	0.00268784
transcript:SPU_019319-tr	-0.155744	1.75519	0.517194	0.47301
transcript:SPU_019317-tr	0.339004	6.95505	28.9297	2.40543e-07
transcript:SPU_025578-tr	0.157892	5.68387	4.43815	0.0365852
transcript:SPU_025577-tr	0.0016366	4.97671	0.000376055	0.984551
transcript:SPU_025941-tr	0.236523	3.23906	3.17998	0.0762973
transcript:SPU_021232-tr	-0.0956959	0.902734	0.0988767	0.75356
transcript:SPU_021228-tr	0.555298	3.89483	22.2788	4.84407e-06
transcript:SPU_021229-tr	-0.0355353	1.60617	0.0243903	0.876078
transcript:SPU_021231-tr	-0.00984356	2.69659	0.00360855	0.952168
transcript:SPU_004774-tr	0.216994	5.93686	9.76505	0.00208588
transcript:SPU_021230-tr	0.519609	1.49468	4.60826	0.0332098
transcript:SPU_004776-tr	-0.305601	2.00034	2.25185	0.135276
transcript:SPU_004775-tr	0.2967	3.06239	4.01316	0.0467061
transcript:SPU_006670-tr	-0.057071	3.91474	0.253046	0.615577
transcript:SPU_006668-tr	-0.0831124	5.18571	1.01361	0.315444
transcript:SPU_008352-tr	-0.0422954	1.80045	0.0363016	0.849117
transcript:SPU_008966-tr	0.0637125	5.03422	0.567876	0.452127
transcript:SPU_008347-tr	0.537634	4.96069	34.3747	5.04543e-08
transcript:SPU_008350-tr	0.282901	4.78811	9.54558	0.00233562
transcript:SPU_008348-tr	0.0870512	5.06896	0.910908	0.341955
transcript:SPU_008349-tr	-0.00188605	4.36997	0.000365935	0.98476
transcript:SPU_019581-tr	-1.40527	2.49727	39.1376	1.37798e-07
transcript:SPU_019579-tr	-0.334149	2.49761	3.9201	0.0492963
transcript:SPU_019580-tr	0.173259	7.92127	8.27695	0.00452032
transcript:SPU_006106-tr	0.498038	2.71471	8.24968	0.00464812
transcript:SPU_006105-tr	-0.0357254	1.50063	0.0217189	0.883009
transcript:SPU_008926-tr	-0.107737	5.13835	1.58237	0.210113
transcript:SPU_006104-tr	0.0559567	8.34399	0.906576	0.342352
transcript:SPU_006107-tr	-0.89394	1.55761	12.9888	0.000409392
transcript:SPU_006108-tr	-0.184081	4.16644	2.15273	0.150363
transcript:SPU_022041-tr	-0.232711	3.60174	2.93379	0.0903265
transcript:SPU_022042-tr	-0.123551	5.57951	2.7405	0.099645
transcript:SPU_006589-tr	-0.339964	-0.0831907	0.620021	0.432116
transcript:SPU_006590-tr	0.165741	3.36672	1.5539	0.214244
transcript:SPU_006588-tr	-0.112486	5.19907	1.91805	0.167854
transcript:SPU_009277-tr	-0.102566	2.00436	0.24717	0.619706
transcript:SPU_009274-tr	-0.161643	1.64142	0.492316	0.483838
transcript:SPU_009276-tr	0.114875	5.01825	1.76415	0.185855
transcript:SPU_009275-tr	0.484624	5.02093	26.0849	2.74673e-06
transcript:SPU_017817-tr	-0.0987571	1.89336	0.223881	0.636695
transcript:SPU_017818-tr	0.229006	5.66988	9.46316	0.00243714
transcript:SPU_017816-tr	0.0934799	6.76627	2.11382	0.147785
transcript:SPU_021511-tr	0.553263	7.06374	57.8359	5.16148e-10
transcript:SPU_017820-tr	0.314728	4.68731	11.4284	0.000893923
transcript:SPU_017815-tr	-0.003768	4.25342	0.0012297	0.972081
transcript:SPU_021512-tr	-0.0641871	6.33155	0.953175	0.330274
transcript:SPU_020806-tr	-0.350397	0.577987	1.07723	0.300766
transcript:SPU_021510-tr	-0.0226053	8.28368	0.152359	0.69677
transcript:SPU_001446-tr	-0.291283	5.08902	7.9829	0.00694732
transcript:SPU_001445-tr	0.0854366	5.63596	1.28852	0.257889
transcript:SPU_012451-tr	-0.0236845	3.49424	0.0349052	0.852013
transcript:SPU_002268-tr	0.184396	6.56214	8.1316	0.00487935
transcript:SPU_002270-tr	0.0853459	4.23673	0.676507	0.411923
transcript:SPU_013034-tr	0.181255	0.810922	0.342275	0.559281
transcript:SPU_026983-tr	0.240745	6.26826	11.8293	0.000730507
transcript:SPU_026982-tr	-0.0617545	7.09529	0.914233	0.340369
transcript:SPU_020747-tr	0.0325529	1.78003	0.021377	0.883927
transcript:SPU_020748-tr	-0.00849295	4.43496	0.00719476	0.932501
transcript:SPU_026255-tr	0.0333408	3.01852	0.0546526	0.815433
transcript:SPU_005316-tr	-0.452741	1.50351	3.1461	0.0778661
transcript:SPU_002289-tr	-0.390149	2.35267	4.4994	0.0353299
transcript:SPU_008752-tr	0.178695	4.10341	2.94112	0.0881397
transcript:SPU_014095-tr	0.285562	1.51941	1.35914	0.245289
transcript:SPU_028242-tr	-1.57377	0.83055	21.9627	5.60518e-06
transcript:SPU_028241-tr	0.293822	5.47591	13.1311	0.000381488
transcript:SPU_009319-tr	0.544082	3.16109	15.531	0.00011759
transcript:SPU_012165-tr	0.185126	4.16706	3.16053	0.0771938
transcript:SPU_025107-tr	0.0172975	4.15019	0.0266594	0.870491
transcript:SPU_015890-tr	-0.420548	0.432479	1.19969	0.276009
transcript:SPU_027235-tr	-0.152716	6.56014	4.84674	0.0293175
transcript:SPU_027234-tr	-0.296664	4.21951	7.9822	0.00528995
transcript:SPU_025132-tr	-0.0759664	1.09792	0.0743203	0.785472
transcript:SPU_009208-tr	-0.169529	1.57879	0.534231	0.465821
transcript:SPU_025131-tr	0.123591	4.48091	1.62797	0.203692
transcript:SPU_025749-tr	0.29465	3.72901	6.32099	0.0128437
transcript:SPU_003201-tr	-0.2906	1.42095	1.24669	0.265733
transcript:SPU_002826-tr	-0.0368119	2.90408	0.0628667	0.802318
transcript:SPU_009531-tr	-0.33825	1.1223	1.36769	0.243817
transcript:SPU_018764-tr	-0.294275	3.06401	4.10179	0.0443735
transcript:SPU_014742-tr	0.179641	5.14102	4.66885	0.0320884
transcript:SPU_014746-tr	0.0375725	4.76693	0.181085	0.670971
transcript:SPU_014747-tr	0.170262	3.22986	1.5651	0.212607
transcript:SPU_021021-tr	-0.268329	3.65536	5.15686	0.0243862
transcript:SPU_021022-tr	-0.259198	1.84753	1.51188	0.220521
transcript:SPU_017734-tr	-0.621421	1.67002	7.33372	0.00744627
transcript:SPU_010443-tr	0.0520909	4.59833	0.326236	0.568625
transcript:SPU_010442-tr	-0.867036	1.63348	13.307	0.000349644
transcript:SPU_010444-tr	-0.26909	2.82979	2.84844	0.0933004
transcript:SPU_010441-tr	-0.540251	1.08294	3.58129	0.0601026
transcript:SPU_010445-tr	-2.42528	4.15798	420.19	3.52323e-48
transcript:SPU_010440-tr	-0.108266	1.1062	0.143712	0.705082
transcript:SPU_010439-tr	0.0580186	4.21925	0.339864	0.560666
transcript:SPU_005219-tr	0.628074	4.00547	28.1489	6.76216e-07
transcript:SPU_005889-tr	0.342943	3.3825	6.66495	0.0106602
transcript:SPU_003929-tr	-0.0881706	6.41742	1.88738	0.171273
transcript:SPU_010691-tr	-0.39663	6.48526	37.1489	6.90895e-09
transcript:SPU_020441-tr	0.012505	6.68279	0.0321133	0.858103
transcript:SPU_020440-tr	0.0698621	4.82536	0.552657	0.458274
transcript:SPU_013889-tr	-0.122905	7.31946	4.11309	0.044085
transcript:SPU_018891-tr	-0.11007	2.69325	0.463897	0.496718
transcript:SPU_018892-tr	0.11962	6.21013	3.12352	0.0789314
transcript:SPU_018889-tr	0.316844	1.31564	1.43361	0.232812
transcript:SPU_012792-tr	-0.0339391	9.5086	0.339981	0.560599
transcript:SPU_012793-tr	-0.00172206	6.18128	0.000600534	0.980477
transcript:SPU_018074-tr	-0.566959	0.261976	2.18086	0.141553
transcript:SPU_018075-tr	-0.10837	3.06518	0.602827	0.438561
transcript:SPU_000554-tr	-0.377524	4.87802	17.3867	4.81193e-05
transcript:SPU_027665-tr	0.3989	0.382306	1.25382	0.264376
transcript:SPU_027664-tr	-0.229167	2.31864	1.60892	0.206347
transcript:SPU_027663-tr	-0.202626	1.94312	0.975661	0.324651
transcript:SPU_027833-tr	0.116363	7.25105	3.70725	0.0558152
transcript:SPU_027834-tr	0.0701184	3.99145	0.399712	0.528072
transcript:SPU_002106-tr	0.162569	7.69763	6.8282	0.00976229
transcript:SPU_002105-tr	-0.0566501	4.90692	0.375718	0.540963
transcript:SPU_000878-tr	-0.170493	0.3919	0.199212	0.656043
transcript:SPU_000879-tr	0.090713	6.10991	1.65048	0.200609
transcript:SPU_005852-tr	-0.209146	5.22741	6.62747	0.0108783
transcript:SPU_028045-tr	-0.0457323	2.29805	0.0610086	0.805202
transcript:SPU_028046-tr	0.173435	9.76542	8.03845	0.00512473
transcript:SPU_001344-tr	-0.193144	6.4936	6.50325	0.0129665
transcript:SPU_019541-tr	-0.318656	2.73345	3.61324	0.0589824
transcript:SPU_023289-tr	-0.233346	4.5661	5.85664	0.0166512
transcript:SPU_023288-tr	-0.0523031	2.16188	0.0727353	0.787716
transcript:SPU_010131-tr	-0.245212	5.14739	7.3357	0.00765989
transcript:SPU_009194-tr	-0.0854287	1.08089	0.0858886	0.769821
transcript:SPU_022236-tr	-0.579165	3.25933	8.58172	0.00797449
transcript:SPU_002153-tr	-0.0801582	3.3853	0.37278	0.542293
transcript:SPU_002147-tr	-0.297952	1.61924	1.61755	0.205139
transcript:SPU_000635-tr	-0.597386	1.1769	4.25321	0.0406697
transcript:SPU_022121-tr	-0.134865	0.37572	0.135367	0.71338
transcript:SPU_024785-tr	0.135661	3.88921	1.47277	0.226562
transcript:SPU_011647-tr	0.851272	1.2342	9.81408	0.00203394
transcript:SPU_009942-tr	0.461277	2.90495	9.16931	0.00283747
transcript:SPU_003132-tr	-0.112443	4.17706	1.14042	0.28705
transcript:SPU_003129-tr	0.073066	4.92643	0.699286	0.404176
transcript:SPU_003128-tr	-0.241954	2.60847	2.12552	0.146675
transcript:SPU_003133-tr	0.0172404	6.49102	0.0695456	0.792313
transcript:SPU_020372-tr	0.882986	0.519235	5.43564	0.0208812
transcript:SPU_020371-tr	-0.365502	5.49111	22.97	3.5243e-06
transcript:SPU_007815-tr	0.315678	1.30607	1.46804	0.227306
transcript:SPU_007820-tr	-0.435597	0.219966	1.22496	0.269925
transcript:SPU_007813-tr	0.0742451	4.95826	0.716912	0.398327
transcript:SPU_007821-tr	0.172754	5.96144	6.03063	0.0150471
transcript:SPU_020227-tr	-0.233098	0.445917	0.42455	0.515539
transcript:SPU_019921-tr	-0.278746	0.512779	0.652258	0.420414
transcript:SPU_008128-tr	0.539771	2.69872	11.0406	0.00108758
transcript:SPU_000346-tr	0.363765	0.168956	0.79982	0.372388
transcript:SPU_008066-tr	0.0806871	1.63069	0.127302	0.72168
transcript:SPU_023623-tr	-0.618138	1.93408	8.5872	0.00384204
transcript:SPU_027352-tr	-0.0563726	5.11479	0.396412	0.529989
transcript:SPU_011663-tr	0.680422	0.429224	3.36484	0.068318
transcript:SPU_005871-tr	0.294911	5.14322	11.965	0.000682412
transcript:SPU_018954-tr	0.180022	5.49781	5.10563	0.0250948
transcript:SPU_018952-tr	-0.261339	2.3771	2.13636	0.145655
transcript:SPU_004760-tr	-0.132054	5.076	2.48166	0.117006
transcript:SPU_004761-tr	-0.758224	2.06646	13.8553	0.000266727
transcript:SPU_026179-tr	-0.0556474	1.01559	0.0374942	0.846689
transcript:SPU_002585-tr	0.314395	4.46342	10.4563	0.0014638
transcript:SPU_002586-tr	-0.0373743	4.44752	0.146581	0.702294
transcript:SPU_027912-tr	0.170297	4.22078	2.85196	0.0930628
transcript:SPU_024902-tr	0.00254433	4.02352	0.000550809	0.981303
transcript:SPU_024901-tr	-0.205974	4.08745	3.72871	0.055118
transcript:SPU_010646-tr	-0.165261	0.417095	0.222374	0.63783
transcript:SPU_010645-tr	-0.0261712	2.03276	0.0168589	0.896842
transcript:SPU_010644-tr	-0.814391	0.347335	4.49107	0.035498
transcript:SPU_017055-tr	0.285047	3.05713	4.15402	0.043057
transcript:SPU_017056-tr	-0.0588529	1.81143	0.0716421	0.789279
transcript:SPU_028284-tr	-0.0650465	5.15227	0.636753	0.425982
transcript:SPU_003610-tr	0.699704	1.02274	5.59537	0.0191142
transcript:SPU_013321-tr	-0.287421	0.469436	0.645341	0.422885
transcript:SPU_013322-tr	-0.111567	5.46666	2.08158	0.150892
transcript:SPU_008217-tr	-0.14187	3.87479	1.58374	0.209917
transcript:SPU_020197-tr	0.224077	12.3869	12.1821	0.000619462
transcript:SPU_018916-tr	0.339774	0.884585	0.778456	0.38325
transcript:SPU_006239-tr	-0.0824653	7.13209	1.78049	0.183841
transcript:SPU_007475-tr	-0.143221	3.01021	0.968785	0.326357
transcript:SPU_006238-tr	-0.181616	4.59042	3.68922	0.0564083
transcript:SPU_008721-tr	-0.338364	4.31985	10.929	0.00115089
transcript:SPU_001252-tr	0.014374	2.17543	0.00560095	0.940429
transcript:SPU_026213-tr	0.00834787	1.99735	0.00170039	0.967155
transcript:SPU_026214-tr	-0.332484	1.89686	2.52265	0.114046
transcript:SPU_026215-tr	-0.11096	6.62563	2.70996	0.101537
transcript:SPU_004599-tr	0.151201	3.49976	1.25965	0.264157
transcript:SPU_028139-tr	0.223691	2.70716	1.87575	0.172592
transcript:SPU_028140-tr	0.149389	2.30279	0.672486	0.413313
transcript:SPU_016418-tr	-0.184873	2.9186	1.52763	0.218143
transcript:SPU_028049-tr	0.869112	0.845387	7.67139	0.00622234
transcript:SPU_028047-tr	0.169309	3.92271	2.28141	0.132755
transcript:SPU_022779-tr	0.171436	8.24605	7.81146	0.00582071
transcript:SPU_022778-tr	0.181356	8.51279	9.52442	0.00236126
transcript:SPU_013409-tr	-0.113235	3.79235	1.01876	0.314223
transcript:SPU_018680-tr	0.149262	3.91915	1.86795	0.173482
transcript:SPU_025517-tr	0.0813154	0.500002	0.0550236	0.814819
transcript:SPU_025515-tr	0.166498	10.2526	7.58646	0.0065092
transcript:SPU_017882-tr	0.0155881	5.04583	0.031755	0.858775
transcript:SPU_014036-tr	-0.0547373	3.48668	0.198133	0.656788
transcript:SPU_005602-tr	-0.118084	6.00302	2.74624	0.0992938
transcript:SPU_017940-tr	0.144045	3.99801	1.38714	0.242075
transcript:SPU_023517-tr	0.149613	9.69781	5.85969	0.0165247
transcript:SPU_012488-tr	-0.187212	4.939	4.68282	0.0318355
transcript:SPU_012495-tr	-0.0519729	1.47252	0.0472627	0.828153
transcript:SPU_003974-tr	0.391441	0.700344	1.32867	0.251093
transcript:SPU_003975-tr	0.217362	2.62009	1.72225	0.19114
transcript:SPU_012496-tr	-0.171532	2.77508	1.22095	0.270708
transcript:SPU_012487-tr	0.163013	0.549853	0.228783	0.633031
transcript:SPU_014505-tr	-0.275165	3.38775	4.18715	0.0422435
transcript:SPU_014504-tr	0.177231	5.5124	5.38766	0.0214446
transcript:SPU_026662-tr	-0.375084	0.776439	1.37062	0.243313
transcript:SPU_005427-tr	-0.871312	0.117552	4.59187	0.0335202
transcript:SPU_021619-tr	-0.703674	0.818663	4.74727	0.0306959
transcript:SPU_012317-tr	-0.511934	3.88654	17.7648	4.01762e-05
transcript:SPU_013230-tr	0.11947	7.62583	3.08331	0.0841715
transcript:SPU_023466-tr	-0.282119	5.59457	10.611	0.00165095
transcript:SPU_014898-tr	0.172309	2.98208	0.250449	0.628192
transcript:SPU_017553-tr	-0.260827	2.85684	2.89298	0.0907615
transcript:SPU_002437-tr	-0.219125	0.603752	0.403746	0.526
transcript:SPU_017547-tr	-0.314328	3.42375	5.81673	0.0169194
transcript:SPU_011572-tr	0.166553	9.24492	7.12759	0.00831317
transcript:SPU_005592-tr	-0.166464	3.62	1.92011	0.167627
transcript:SPU_005102-tr	-0.114015	2.46425	0.434476	0.510676
transcript:SPU_005103-tr	-0.116949	1.57795	0.23377	0.629353
transcript:SPU_005100-tr	-0.285312	2.17614	2.05575	0.153436
transcript:SPU_012896-tr	-0.202615	2.7049	1.64224	0.201732
transcript:SPU_012898-tr	-0.059416	4.33508	0.336668	0.562513
transcript:SPU_027977-tr	0.0672954	6.90024	1.20045	0.274754
transcript:SPU_027978-tr	-0.221828	5.64012	8.28323	0.00450544
transcript:SPU_027979-tr	0.163093	5.87843	4.87408	0.0285769
transcript:SPU_012999-tr	0.253961	0.369136	0.477543	0.490463
transcript:SPU_000138-tr	0.00930882	5.3359	0.0138569	0.90643
transcript:SPU_000139-tr	0.0258237	3.84922	0.0528787	0.818399
transcript:SPU_007956-tr	0.0468802	2.67269	0.0877797	0.767374
transcript:SPU_007955-tr	0.0565268	2.78131	0.128944	0.719967
transcript:SPU_023204-tr	0.0506179	3.29583	0.138142	0.710602
transcript:SPU_023203-tr	-0.183437	4.26521	3.00298	0.0848918
transcript:SPU_003990-tr	-0.0779413	4.93209	0.819002	0.36673
transcript:SPU_023408-tr	0.097752	4.17117	0.914339	0.340299
transcript:SPU_007295-tr	0.2385	4.5599	6.20018	0.0137167
transcript:SPU_007294-tr	-0.522964	3.3821	15.8812	9.92396e-05
transcript:SPU_000939-tr	-0.013324	3.2479	0.00956715	0.922195
transcript:SPU_000941-tr	0.286317	1.47264	1.34985	0.246904
transcript:SPU_000940-tr	0.174383	4.53701	3.46628	0.0643265
transcript:SPU_026181-tr	-0.715288	1.49833	8.22162	0.00465366
transcript:SPU_009146-tr	-0.0803304	6.95756	1.63485	0.202745
transcript:SPU_009145-tr	-0.111162	7.97788	3.37837	0.0677709
transcript:SPU_024829-tr	0.00158554	4.77439	0.000309982	0.985973
transcript:SPU_009559-tr	0.00547158	7.2826	0.0082695	0.927648
transcript:SPU_012223-tr	0.0389905	5.24817	0.201039	0.654551
transcript:SPU_012855-tr	-0.0214169	4.89556	0.0598547	0.807015
transcript:SPU_005593-tr	-0.0278686	3.50834	0.0483619	0.826198
transcript:SPU_002379-tr	0.0412764	4.36062	0.0911591	0.76529
transcript:SPU_001187-tr	-0.276891	1.09025	0.876843	0.350372
transcript:SPU_017478-tr	-0.149169	1.82928	0.455798	0.500495
transcript:SPU_011092-tr	0.0887583	3.98686	0.642659	0.423848
transcript:SPU_011093-tr	-0.291763	3.47672	5.02104	0.0263122
transcript:SPU_011091-tr	0.0253528	3.26456	0.0322233	0.857791
transcript:SPU_011090-tr	-0.557029	0.0485605	1.74868	0.187787
transcript:SPU_016731-tr	0.0194217	2.93422	0.0138184	0.906691
transcript:SPU_003708-tr	-0.0371435	3.53937	0.0903264	0.764123
transcript:SPU_026445-tr	-0.426628	1.68415	3.58827	0.0598558
transcript:SPU_026446-tr	0.0542072	6.68934	0.707537	0.401423
transcript:SPU_016729-tr	-0.0742361	4.20221	0.545648	0.461101
transcript:SPU_016727-tr	0.305593	3.73432	6.70215	0.0104484
transcript:SPU_004318-tr	-0.399044	0.384806	1.15907	0.283157
transcript:SPU_004315-tr	0.193804	0.137621	0.237163	0.626879
transcript:SPU_026448-tr	0.0116168	3.14324	0.00704619	0.9332
transcript:SPU_026447-tr	0.104211	4.99047	1.49256	0.22348
transcript:SPU_007275-tr	0.118283	2.83993	0.599452	0.439843
transcript:SPU_005812-tr	0.0664573	-0.00469042	0.0244706	0.875876
transcript:SPU_004317-tr	-0.156451	3.8365	1.91621	0.168056
transcript:SPU_028332-tr	0.114233	5.52064	2.22449	0.137657
transcript:SPU_024803-tr	0.571494	0.670919	3.04314	0.082853
transcript:SPU_024800-tr	0.0979764	5.59692	1.608	0.206475
transcript:SPU_024804-tr	-0.0785863	3.50524	0.362496	0.547976
transcript:SPU_019254-tr	-0.204967	2.21336	1.06479	0.303563
transcript:SPU_006977-tr	0.0128512	3.71143	0.0105284	0.918397
transcript:SPU_006978-tr	-0.309388	4.02222	8.1347	0.00487137
transcript:SPU_016596-tr	-0.100597	4.83627	1.23548	0.267884
transcript:SPU_016595-tr	-0.763498	0.826735	5.48051	0.0203683
transcript:SPU_017376-tr	-0.366103	6.24484	28.3976	3.04473e-07
transcript:SPU_017374-tr	0.0886433	9.98036	2.07257	0.151805
transcript:SPU_002023-tr	0.373053	5.08009	19.24	1.99708e-05
transcript:SPU_027482-tr	-0.258525	3.25748	3.7971	0.0529574
transcript:SPU_027483-tr	0.264767	6.75901	17.6454	4.25285e-05
transcript:SPU_027481-tr	-0.200661	4.83353	4.97367	0.0270208
transcript:SPU_022656-tr	-0.135318	3.56353	1.13679	0.287816
transcript:SPU_005856-tr	-0.0659211	7.03664	1.17346	0.280198
transcript:SPU_026126-tr	-0.257491	0.839634	0.666114	0.415531
transcript:SPU_030060-tr	0.376322	0.860573	1.43562	0.232487
transcript:SPU_024314-tr	0.414173	0.0243574	0.979342	0.323742
transcript:SPU_006867-tr	-0.968325	2.19142	23.1774	3.20448e-06
transcript:SPU_011502-tr	-0.00995578	5.48302	0.0173516	0.895354
transcript:SPU_017278-tr	-0.347866	3.52198	7.67047	0.00622537
transcript:SPU_003461-tr	-0.0173091	5.22519	0.0451048	0.832061
transcript:SPU_002852-tr	0.101652	7.73911	2.74925	0.0991104
transcript:SPU_002853-tr	-0.0448435	3.53929	0.128586	0.720339
transcript:SPU_018962-tr	0.0166687	4.10741	0.0241245	0.876749
transcript:SPU_014312-tr	-0.113152	5.37181	2.04877	0.154131
transcript:SPU_027717-tr	0.0745209	6.24411	1.27311	0.260746
transcript:SPU_027718-tr	0.501392	0.861585	2.73694	0.0998639
transcript:SPU_016432-tr	0.232242	2.58178	1.71797	0.19193
transcript:SPU_016983-tr	0.11226	2.83701	0.555354	0.457149
transcript:SPU_000421-tr	0.00151972	0.336769	1.88525e-05	0.996541
transcript:SPU_001284-tr	0.440555	2.46422	6.53418	0.0114411
transcript:SPU_018388-tr	-0.0514629	2.40531	0.0891851	0.765574
transcript:SPU_015244-tr	-0.303537	2.4373	2.86622	0.0922554
transcript:SPU_007610-tr	0.0771573	3.60476	0.400522	0.527655
transcript:SPU_025005-tr	-0.179721	1.46011	0.535165	0.465432
transcript:SPU_000101-tr	-0.0271844	7.39877	0.203032	0.652848
transcript:SPU_000102-tr	-0.286689	2.44791	2.7915	0.0965717
transcript:SPU_028687-tr	0.0841208	0.38632	0.0526299	0.818819
transcript:SPU_020786-tr	0.147331	4.44344	2.29707	0.131441
transcript:SPU_020787-tr	-0.0270428	2.7017	0.0274611	0.868575
transcript:SPU_020797-tr	0.0164126	0.381034	0.00201277	0.964268
transcript:SPU_020796-tr	-0.0452472	5.00217	0.283701	0.594969
transcript:SPU_005627-tr	-0.577664	0.799167	3.09301	0.0803958
transcript:SPU_012646-tr	-0.363849	3.09649	6.81511	0.00983134
transcript:SPU_013946-tr	-0.688884	0.496303	3.57342	0.0603817
transcript:SPU_025547-tr	0.145188	3.38598	1.22237	0.27043
transcript:SPU_028909-tr	-0.0571325	5.16981	0.467486	0.49506
transcript:SPU_017282-tr	0.0841434	1.80115	0.145236	0.703597
transcript:SPU_017283-tr	-0.055176	4.56872	0.339425	0.560919
transcript:SPU_017286-tr	-0.288571	3.92557	7.1457	0.00823297
transcript:SPU_017285-tr	0.057972	1.89881	0.0608019	0.805986
transcript:SPU_020301-tr	-0.0797256	2.55038	0.213597	0.644543
transcript:SPU_020300-tr	-0.0588134	4.15362	0.338176	0.56164
transcript:SPU_020299-tr	-0.151162	0.420248	0.173991	0.677106
transcript:SPU_003877-tr	0.116316	2.85684	0.565227	0.453182
transcript:SPU_013543-tr	0.582208	1.36389	5.07219	0.0255688
transcript:SPU_008314-tr	0.200391	2.34321	1.3014	0.255533
transcript:SPU_008315-tr	0.0329356	4.57774	0.122193	0.727093
transcript:SPU_000382-tr	-0.106047	1.91077	0.259226	0.6113
transcript:SPU_000383-tr	-0.670362	0.617534	3.47855	0.0638611
transcript:SPU_025419-tr	1.14666	7.84099	17.2242	0.00225718
transcript:SPU_025418-tr	-0.219412	4.78235	6.11683	0.0143547
transcript:SPU_014419-tr	-0.201579	5.67419	6.76429	0.010172
transcript:SPU_020922-tr	0.129899	9.39565	4.73123	0.0309754
transcript:SPU_020924-tr	-0.0675977	1.93008	0.0971302	0.75574
transcript:SPU_020923-tr	-0.333921	3.45121	6.89689	0.00940821
transcript:SPU_013580-tr	-0.222601	3.54677	3.23718	0.0737255
transcript:SPU_013579-tr	-0.0926985	0.777757	0.0874872	0.767751
transcript:SPU_013581-tr	-0.240826	1.37808	0.877774	0.350117
transcript:SPU_013582-tr	0.138528	9.42982	4.78115	0.0307679
transcript:SPU_000497-tr	0.144513	1.95512	0.500396	0.480277
transcript:SPU_004740-tr	-0.0830422	2.625	0.264222	0.60789
transcript:SPU_008364-tr	0.324336	0.718709	0.966459	0.326936
transcript:SPU_008365-tr	-0.21146	2.83473	1.89967	0.169894
transcript:SPU_021099-tr	-0.288337	0.64548	0.788251	0.375861
transcript:SPU_007747-tr	0.210849	2.32015	1.3724	0.24301
transcript:SPU_007748-tr	-0.131306	3.39067	1.06025	0.304594
transcript:SPU_012120-tr	-0.275204	0.446983	0.598436	0.44023
transcript:SPU_011976-tr	-0.317693	0.707061	0.911747	0.340982
transcript:SPU_005082-tr	-0.292659	0.35591	0.639422	0.425016
transcript:SPU_025402-tr	-0.18851	0.625351	0.275354	0.600589
transcript:SPU_024144-tr	-0.321887	2.52047	3.6564	0.0575052
transcript:SPU_023041-tr	-0.53982	0.591581	2.36828	0.125648
transcript:SPU_005483-tr	0.249397	2.95491	2.70141	0.102074
transcript:SPU_024200-tr	0.1987	6.39793	8.79598	0.00344531
transcript:SPU_025392-tr	0.0527216	2.48387	0.097567	0.755145
transcript:SPU_025393-tr	-0.455778	3.3736	12.7568	0.000459439
transcript:SPU_011443-tr	0.128822	4.79302	1.92471	0.167122
transcript:SPU_028460-tr	-0.0490433	0.791613	0.0238281	0.877503
transcript:SPU_002053-tr	0.27478	3.32644	4.16963	0.0428151
transcript:SPU_027398-tr	-0.301081	4.19335	8.85729	0.00333698
transcript:SPU_027400-tr	0.237186	3.18396	2.97914	0.086128
transcript:SPU_027399-tr	-0.606109	1.06885	3.97018	0.047884
transcript:SPU_012172-tr	-0.396255	0.161299	0.990493	0.321011
transcript:SPU_007611-tr	0.134725	6.63765	4.43974	0.0365519
transcript:SPU_026693-tr	-0.251154	2.01358	1.57159	0.211666
transcript:SPU_024949-tr	0.199148	3.76343	2.93305	0.0885731
transcript:SPU_027941-tr	-0.1007	3.65091	0.721449	0.396842
transcript:SPU_024951-tr	-0.332677	1.58457	2.06765	0.152257
transcript:SPU_025286-tr	-0.691513	1.87345	10.7423	0.00126539
transcript:SPU_016397-tr	0.139877	10.2301	5.08714	0.0253858
transcript:SPU_016396-tr	0.0130836	3.14179	0.00830668	0.927486
transcript:SPU_016393-tr	-0.241195	5.55423	8.22084	0.00508206
transcript:SPU_016394-tr	-0.00462972	7.87433	0.0061832	0.937415
transcript:SPU_016395-tr	-0.164533	3.06338	1.26369	0.26251
transcript:SPU_012838-tr	-0.0411444	6.26677	0.350248	0.554763
transcript:SPU_023788-tr	-0.0105906	4.58609	0.0124747	0.911198
transcript:SPU_024383-tr	-0.0453441	4.01689	0.183652	0.668786
transcript:SPU_008234-tr	-0.341511	3.11268	5.71226	0.0179205
transcript:SPU_003803-tr	-0.677609	5.04784	52.8411	3.33744e-11
transcript:SPU_005802-tr	-0.000761884	1.5029	8.15528e-06	0.997725
transcript:SPU_009443-tr	0.0741433	5.22409	0.789866	0.375373
transcript:SPU_009444-tr	0.290364	8.33742	23.2207	3.14143e-06
transcript:SPU_009442-tr	0.293376	1.84968	1.92157	0.167466
transcript:SPU_014727-tr	-0.464306	2.34664	6.6543	0.0107218
transcript:SPU_006945-tr	0.335624	1.92787	2.72247	0.100757
transcript:SPU_028574-tr	0.883975	3.61011	47.581	9.508e-11
transcript:SPU_009167-tr	-0.395502	1.8065	3.15006	0.077681
transcript:SPU_013259-tr	-0.0533823	0.489975	0.0223628	0.8813
transcript:SPU_028077-tr	0.066924	4.62962	0.510091	0.476061
transcript:SPU_022172-tr	-0.460925	3.10925	10.6265	0.00134214
transcript:SPU_010047-tr	1.04674	2.57115	32.1152	1.0263e-07
transcript:SPU_015971-tr	-0.0677814	3.28287	0.250859	0.617107
transcript:SPU_009166-tr	0.277372	4.46536	8.04074	0.00511857
transcript:SPU_005792-tr	0.176736	3.01077	1.51014	0.220785
transcript:SPU_010273-tr	-0.406145	3.83163	13.0067	0.000405766
transcript:SPU_010274-tr	-0.278245	2.46794	2.58056	0.110006
transcript:SPU_007125-tr	-0.140678	0.828002	0.195911	0.658594
transcript:SPU_008429-tr	0.324514	1.21868	1.47413	0.226349
transcript:SPU_010683-tr	0.0261662	4.58609	0.0783387	0.779896
transcript:SPU_020749-tr	-0.0757903	3.49679	0.359689	0.549463
transcript:SPU_023922-tr	-0.303061	2.21182	2.49101	0.116323
transcript:SPU_023921-tr	0.446068	0.917734	2.02989	0.156088
transcript:SPU_016454-tr	0.0804429	0.421883	0.0475566	0.827628
transcript:SPU_016455-tr	0.198739	1.27656	0.542911	0.462226
transcript:SPU_002075-tr	-0.163849	3.38552	1.48083	0.225301
transcript:SPU_005155-tr	-0.215928	2.30457	1.0038	0.321086
transcript:SPU_020998-tr	0.226244	6.79381	6.38666	0.019053
transcript:SPU_020995-tr	0.0335773	5.25864	0.16647	0.683772
transcript:SPU_020994-tr	0.159854	3.06147	1.21638	0.271604
transcript:SPU_020999-tr	0.257691	1.85263	1.48175	0.225158
transcript:SPU_021000-tr	-0.472352	1.02692	2.57716	0.110238
transcript:SPU_020993-tr	0.0184801	1.0729	0.00430672	0.947752
transcript:SPU_020992-tr	0.235497	2.30068	1.3619	0.246644
transcript:SPU_019568-tr	0.0788241	6.8014	1.57211	0.21159
transcript:SPU_019567-tr	-0.0952547	3.79537	0.664818	0.415984
transcript:SPU_019569-tr	0.0832582	5.24671	1.07521	0.301218
transcript:SPU_006897-tr	0.179207	5.08969	4.2218	0.0414383
transcript:SPU_006900-tr	0.196035	8.67045	10.279	0.00160252
transcript:SPU_006898-tr	-0.0496698	5.77213	0.447775	0.504285
transcript:SPU_005372-tr	0.0882931	2.71737	0.313181	0.576458
transcript:SPU_006216-tr	-0.16065	3.34943	1.47941	0.225523
transcript:SPU_013178-tr	-0.0249517	5.36992	0.0903799	0.764085
transcript:SPU_024117-tr	-0.309843	1.87574	2.04782	0.154226
transcript:SPU_012330-tr	-0.132115	5.64278	3.1304	0.078605
transcript:SPU_012327-tr	0.441222	1.35255	3.02853	0.0835888
transcript:SPU_012328-tr	0.0246239	2.47724	0.0194981	0.88911
transcript:SPU_012329-tr	-0.0494047	5.16567	0.331332	0.565623
transcript:SPU_004711-tr	0.213485	2.30358	1.24498	0.266611
transcript:SPU_015721-tr	-0.118819	4.18476	1.31254	0.253516
transcript:SPU_015724-tr	-0.193679	2.28604	1.10537	0.294555
transcript:SPU_015722-tr	0.372225	2.18573	3.91381	0.049477
transcript:SPU_015723-tr	0.247372	4.15466	5.83321	0.0167668
transcript:SPU_016087-tr	-0.177149	2.89878	1.12713	0.291071
transcript:SPU_019800-tr	0.168554	6.74064	6.76626	0.0100934
transcript:SPU_018698-tr	-0.0488943	2.91596	0.107789	0.743072
transcript:SPU_010113-tr	0.0495331	3.13296	0.130547	0.718306
transcript:SPU_010120-tr	0.969164	0.311191	6.30131	0.0129819
transcript:SPU_010119-tr	-0.301085	5.23645	14.0779	0.000239058
transcript:SPU_010114-tr	-0.158434	6.86463	6.38451	0.0124081
transcript:SPU_010118-tr	0.135704	8.39805	5.11489	0.0249651
transcript:SPU_011286-tr	-0.372598	1.29368	1.80338	0.181252
transcript:SPU_010115-tr	-0.0716105	5.16039	0.680948	0.410396
transcript:SPU_010117-tr	-0.459391	1.64841	4.06424	0.0453463
transcript:SPU_010116-tr	-0.0113321	5.90455	0.0261143	0.87181
transcript:SPU_007758-tr	-0.269991	4.8371	3.33906	0.0862843
transcript:SPU_007756-tr	0.165914	3.65038	1.92277	0.167334
transcript:SPU_007755-tr	0.316891	4.65664	12.2025	0.000605842
transcript:SPU_027346-tr	-0.102953	2.54679	0.370695	0.543424
transcript:SPU_008866-tr	0.46544	7.1607	53.3308	9.83771e-12
transcript:SPU_008865-tr	-0.136545	3.53384	1.21238	0.272389
transcript:SPU_008864-tr	-0.373899	1.14606	1.71132	0.192549
transcript:SPU_008863-tr	-0.0444268	2.07585	0.0461924	0.830079
transcript:SPU_008862-tr	-0.0381095	3.07451	0.0683002	0.794138
transcript:SPU_013697-tr	0.0342832	3.32577	0.0703239	0.791181
transcript:SPU_025397-tr	-0.059131	7.18922	0.946626	0.331937
transcript:SPU_025398-tr	0.0567889	4.19046	0.300523	0.58426
transcript:SPU_025399-tr	-0.00917247	3.92253	0.00691417	0.933827
transcript:SPU_025400-tr	0.0192876	3.56944	0.0252244	0.873994
transcript:SPU_013261-tr	0.300379	6.25006	19.0459	2.18849e-05
transcript:SPU_028395-tr	-0.602338	5.00329	47.5914	9.46821e-11
transcript:SPU_028394-tr	0.119238	3.08671	0.696066	0.405258
transcript:SPU_010652-tr	0.235458	3.28369	2.65949	0.105428
transcript:SPU_013982-tr	-0.515792	3.39728	15.1297	0.000142914
transcript:SPU_010326-tr	-0.10143	4.59905	1.12121	0.291133
transcript:SPU_027205-tr	0.143309	0.250318	0.14574	0.703108
transcript:SPU_002804-tr	-0.208183	3.63982	2.85038	0.0931523
transcript:SPU_011216-tr	0.469678	0.661077	1.9183	0.167825
transcript:SPU_022784-tr	0.178266	5.63149	5.61123	0.0189475
transcript:SPU_022433-tr	-0.286037	6.16762	3.52117	0.0907882
transcript:SPU_022783-tr	0.0921915	3.3484	0.510166	0.476029
transcript:SPU_011495-tr	0.128826	2.00092	0.381499	0.537633
transcript:SPU_011496-tr	-0.0440411	2.67457	0.0763556	0.782628
transcript:SPU_004180-tr	0.0869557	0.449924	0.0574947	0.810784
transcript:SPU_004181-tr	-0.194653	0.204148	0.260237	0.610607
transcript:SPU_002605-tr	-0.0380475	2.53611	0.0494112	0.824353
transcript:SPU_022763-tr	1.00341	1.87051	21.771	6.12488e-06
transcript:SPU_012185-tr	0.573276	0.178105	2.05594	0.153417
transcript:SPU_022045-tr	-0.222622	3.03146	2.34844	0.127233
transcript:SPU_014390-tr	-0.283777	3.60003	5.15242	0.0244468
transcript:SPU_023187-tr	-1.14374	1.43079	17.3682	5.27831e-05
transcript:SPU_024213-tr	-0.0222933	7.07205	0.13407	0.714696
transcript:SPU_018000-tr	-0.0954064	1.72402	0.171057	0.679686
transcript:SPU_018004-tr	-0.0692531	4.10087	0.395867	0.530061
transcript:SPU_004924-tr	0.0893535	2.21411	0.213639	0.64451
transcript:SPU_004923-tr	-0.0592687	4.80561	0.435384	0.510235
transcript:SPU_015301-tr	-0.503432	1.49545	4.15916	0.0429297
transcript:SPU_014824-tr	-0.372844	0.961968	1.48323	0.224927
transcript:SPU_014822-tr	-0.0757223	2.31326	0.171787	0.679042
transcript:SPU_000437-tr	-0.135207	6.5998	3.85608	0.0518914
transcript:SPU_000439-tr	0.263249	8.17153	19.5801	1.70167e-05
transcript:SPU_000438-tr	-0.266396	4.30262	6.55195	0.0113316
transcript:SPU_000440-tr	0.0751885	6.93338	1.46485	0.227809
transcript:SPU_008296-tr	0.166834	10.0896	7.34206	0.00741322
transcript:SPU_008294-tr	-0.147913	3.43403	1.3888	0.240225
transcript:SPU_026657-tr	-0.086756	2.1523	0.207614	0.649215
transcript:SPU_000441-tr	0.71827	7.69707	25.2257	0.000610754
transcript:SPU_000442-tr	0.479752	5.97786	34.6563	1.11362e-07
transcript:SPU_000435-tr	0.494801	2.0595	5.83824	0.0167206
transcript:SPU_020470-tr	-0.172357	0.565872	0.249069	0.618365
transcript:SPU_000858-tr	-0.295756	2.12842	2.20655	0.139244
transcript:SPU_000859-tr	0.0757653	3.32532	0.32327	0.570386
transcript:SPU_010889-tr	0.122084	1.79435	0.296151	0.587006
transcript:SPU_015049-tr	-0.137749	2.28187	0.551285	0.458799
transcript:SPU_010887-tr	0.0742787	2.44677	0.181361	0.670735
transcript:SPU_010881-tr	-0.228311	4.29615	5.43452	0.0208941
transcript:SPU_010886-tr	0.149682	6.63777	5.26604	0.0229454
transcript:SPU_024848-tr	0.147857	1.59317	0.404053	0.525842
transcript:SPU_019253-tr	0.0244675	4.6322	0.0698685	0.791843
transcript:SPU_002254-tr	0.260649	4.46991	6.96447	0.00907279
transcript:SPU_002250-tr	-0.600407	1.94216	8.58766	0.00384113
transcript:SPU_002252-tr	-0.122001	6.48134	3.38787	0.0673892
transcript:SPU_018290-tr	-0.227823	3.52013	3.26732	0.0724086
transcript:SPU_009423-tr	0.344632	8.42122	31.9019	6.5365e-08
transcript:SPU_009421-tr	0.444658	0.227431	1.36856	0.243667
transcript:SPU_009422-tr	-0.238046	5.30805	7.99794	0.0052354
transcript:SPU_020767-tr	-0.367592	1.51272	2.30844	0.130497
transcript:SPU_006602-tr	-0.109996	5.63028	2.14238	0.145093
transcript:SPU_016383-tr	0.00571486	4.18494	0.00279222	0.95793
transcript:SPU_009342-tr	0.19315	3.28455	2.14507	0.144842
transcript:SPU_014336-tr	-0.206474	3.59812	2.90386	0.0901616
transcript:SPU_014335-tr	-0.450502	2.2464	5.62712	0.018782
transcript:SPU_009925-tr	0.107781	2.42523	0.391582	0.532293
transcript:SPU_017631-tr	-0.0432035	6.52647	0.459641	0.498697
transcript:SPU_017630-tr	-0.157541	8.98865	1.50993	0.247067
transcript:SPU_017641-tr	0.088469	9.70565	1.42485	0.240039
transcript:SPU_017629-tr	0.236624	5.00902	7.34387	0.00740605
transcript:SPU_017628-tr	0.31286	7.51746	22.6501	7.38172e-06
transcript:SPU_016020-tr	0.520108	7.47436	65.5969	4.51369e-13
transcript:SPU_011978-tr	0.079581	4.39396	0.645904	0.422683
transcript:SPU_019856-tr	0.108354	3.28381	0.623243	0.430924
transcript:SPU_012308-tr	-0.241688	0.477476	0.436764	0.509703
transcript:SPU_012307-tr	-0.213002	1.97402	1.07119	0.30212
transcript:SPU_005652-tr	-0.0848967	1.39683	0.120414	0.729007
transcript:SPU_021593-tr	0.0475491	1.77924	0.0443463	0.833458
transcript:SPU_011072-tr	0.129231	2.96328	0.71934	0.397531
transcript:SPU_027631-tr	0.0973124	9.02032	2.67437	0.103792
transcript:SPU_006163-tr	-0.0988305	4.39818	1.03266	0.310952
transcript:SPU_004964-tr	-0.016069	7.545	0.0726368	0.787857
transcript:SPU_007260-tr	0.019476	4.46664	0.0398992	0.841912
transcript:SPU_007261-tr	-0.174971	4.66313	3.33405	0.0695821
transcript:SPU_022500-tr	-0.066816	5.37719	0.700535	0.403758
transcript:SPU_017932-tr	0.749848	3.25499	11.7759	0.00313147
transcript:SPU_017931-tr	0.588959	4.33028	34.3241	2.29762e-08
transcript:SPU_004126-tr	0.0105727	11.4643	0.0299548	0.862795
transcript:SPU_014670-tr	-0.354802	2.26013	3.47331	0.0640593
transcript:SPU_012240-tr	-0.544638	3.38907	16.8742	6.15053e-05
transcript:SPU_009207-tr	-0.505922	2.18816	7.15938	0.00817293
transcript:SPU_003173-tr	0.0129468	2.62375	0.00635723	0.936542
transcript:SPU_023330-tr	0.0268102	3.12147	0.0330932	0.855908
transcript:SPU_012877-tr	-0.0380418	5.83975	0.28772	0.592374
transcript:SPU_020448-tr	0.19756	1.16355	0.522762	0.470641
transcript:SPU_012878-tr	-0.560815	0.43261	2.39968	0.123186
transcript:SPU_024647-tr	-0.20445	4.78155	4.78945	0.0301004
transcript:SPU_024640-tr	0.0463449	7.35157	0.603576	0.438277
transcript:SPU_024646-tr	-0.253147	1.31005	0.912362	0.34082
transcript:SPU_024641-tr	-0.17782	2.04325	0.746684	0.388724
transcript:SPU_024645-tr	0.163795	4.04888	2.34186	0.127764
transcript:SPU_024642-tr	0.0572057	5.96245	0.605696	0.437636
transcript:SPU_024644-tr	0.197632	3.33766	2.26081	0.134506
transcript:SPU_017853-tr	0.689186	1.45268	7.99512	0.00524318
transcript:SPU_024426-tr	-1.61876	1.81663	49.1865	5.01454e-11
transcript:SPU_006851-tr	0.101452	2.53644	0.367321	0.545262
transcript:SPU_006853-tr	0.026305	4.26359	0.0621949	0.803369
transcript:SPU_006852-tr	-0.121624	5.56316	2.31408	0.130031
transcript:SPU_026014-tr	-0.392349	0.918122	1.65199	0.200405
transcript:SPU_026171-tr	0.00513058	4.72754	0.00290807	0.957072
transcript:SPU_026173-tr	0.148255	7.03391	5.64841	0.0185626
transcript:SPU_010283-tr	0.25477	3.87291	5.25226	0.0231223
transcript:SPU_010282-tr	-0.00688749	5.48409	0.00771428	0.930112
transcript:SPU_011519-tr	-0.365226	0.252698	0.890783	0.34658
transcript:SPU_007325-tr	0.145582	3.52566	1.36687	0.243957
transcript:SPU_020453-tr	-0.171056	2.73089	1.0747	0.301653
transcript:SPU_002926-tr	0.0611582	1.59364	0.0696008	0.792233
transcript:SPU_006902-tr	-0.391568	2.05737	3.95726	0.0482441
transcript:SPU_025012-tr	-0.070163	6.80213	1.01952	0.31588
transcript:SPU_009485-tr	-0.0871639	7.54174	2.14887	0.144489
transcript:SPU_009484-tr	0.124181	8.68623	4.58031	0.0337412
transcript:SPU_007510-tr	0.220713	7.20197	12.3589	0.00056026
transcript:SPU_026899-tr	0.118742	8.88079	4.07516	0.0450609
transcript:SPU_026898-tr	-0.178812	4.70015	3.7956	0.053004
transcript:SPU_017198-tr	-0.11785	6.49343	3.0171	0.0841691
transcript:SPU_006545-tr	0.0862358	9.13971	1.89198	0.171364
transcript:SPU_015471-tr	0.361548	1.17726	1.69068	0.195239
transcript:SPU_003778-tr	-0.631316	1.41311	6.24131	0.0134128
transcript:SPU_003779-tr	0.140854	1.94123	0.454148	0.50127
transcript:SPU_003780-tr	-0.178537	2.15662	0.8689	0.352558
transcript:SPU_017121-tr	-0.164981	2.52239	0.874413	0.351039
transcript:SPU_007721-tr	-0.161042	4.39326	2.81626	0.0951176
transcript:SPU_007723-tr	-0.0715961	6.96758	1.36919	0.243558
transcript:SPU_006047-tr	-0.211733	5.86602	3.0192	0.102359
transcript:SPU_015592-tr	0.0620805	8.6036	1.01945	0.314103
transcript:SPU_015593-tr	-0.100333	3.47783	0.624558	0.43044
transcript:SPU_015595-tr	0.308375	3.70921	6.36642	0.0126537
transcript:SPU_000488-tr	0.106099	4.14183	1.02322	0.313168
transcript:SPU_008723-tr	0.115445	2.83428	0.555036	0.457277
transcript:SPU_015594-tr	0.266628	6.05921	15.1587	0.000140909
transcript:SPU_019631-tr	0.190943	1.6461	0.699762	0.404017
transcript:SPU_019630-tr	-0.124865	2.40332	0.499186	0.480807
transcript:SPU_001068-tr	-0.0299347	5.24517	0.129984	0.718888
transcript:SPU_001072-tr	-0.0398577	6.90067	0.418966	0.518311
transcript:SPU_001071-tr	0.0656794	5.78262	0.816332	0.36751
transcript:SPU_001069-tr	0.0268825	5.51159	0.125562	0.72351
transcript:SPU_005881-tr	0.015789	3.27629	0.0137799	0.906689
transcript:SPU_005879-tr	0.102969	2.27498	0.316546	0.574419
transcript:SPU_005878-tr	-0.166171	6.00606	5.39003	0.0214165
transcript:SPU_005882-tr	0.838859	0.505794	5.80767	0.0170038
transcript:SPU_005883-tr	-0.239735	5.7198	10.5947	0.00136407
transcript:SPU_022828-tr	-0.179385	4.76768	3.84232	0.0515788
transcript:SPU_019888-tr	0.117196	3.13641	0.670481	0.41401
transcript:SPU_019887-tr	-0.0929941	4.48341	0.899032	0.344363
transcript:SPU_026033-tr	-0.228531	2.21367	1.41889	0.235217
transcript:SPU_025579-tr	-0.164633	4.79268	3.32746	0.0698557
transcript:SPU_028704-tr	0.353648	1.292	1.77826	0.184115
transcript:SPU_008875-tr	0.0664984	5.89683	0.870671	0.352069
transcript:SPU_008876-tr	0.0294075	4.5715	0.0997254	0.75254
transcript:SPU_023987-tr	-0.189089	2.32868	1.04038	0.309157
transcript:SPU_024368-tr	0.41088	5.23292	14.3635	0.000630068
transcript:SPU_011098-tr	-0.0617142	2.48484	0.116052	0.733772
transcript:SPU_019391-tr	-0.554475	5.64243	48.2508	1.06202e-10
transcript:SPU_019393-tr	-0.214383	3.08354	2.28064	0.13282
transcript:SPU_019392-tr	-0.371269	4.81489	17.4099	4.75881e-05
transcript:SPU_020713-tr	-0.233683	5.76723	8.99309	0.00312895
transcript:SPU_011856-tr	-0.00267172	2.93362	0.000305719	0.98607
transcript:SPU_006824-tr	0.167557	1.94016	0.658589	0.418173
transcript:SPU_020080-tr	-1.08777	0.385805	7.82787	0.00572746
transcript:SPU_024362-tr	0.181697	1.67446	0.637036	0.42588
transcript:SPU_024364-tr	-0.687737	1.3632	6.23875	0.0134315
transcript:SPU_013009-tr	-0.0906236	4.11901	0.732389	0.393292
transcript:SPU_023226-tr	0.258003	9.13375	17.3584	4.87753e-05
transcript:SPU_006732-tr	-0.114411	2.98093	0.600234	0.439545
transcript:SPU_013362-tr	0.0915912	3.42261	0.510473	0.475896
transcript:SPU_016476-tr	0.290349	1.17272	1.12049	0.291286
transcript:SPU_010533-tr	-0.148035	2.19122	0.594127	0.441878
transcript:SPU_010534-tr	0.423107	4.30156	18.6571	2.62993e-05
transcript:SPU_007028-tr	-0.240832	1.90097	1.22172	0.270557
transcript:SPU_007027-tr	-0.0174737	4.41245	0.0291115	0.86474
transcript:SPU_014111-tr	-0.156446	6.867	3.37346	0.0774335
transcript:SPU_011054-tr	0.107199	7.07193	2.87121	0.0919748
transcript:SPU_004218-tr	0.298488	3.2864	4.95883	0.027247
transcript:SPU_027592-tr	-1.46351	1.34377	20.2825	2.63293e-05
transcript:SPU_019409-tr	0.0973614	2.81419	0.398243	0.52883
transcript:SPU_023290-tr	-0.11952	4.03428	1.28219	0.259057
transcript:SPU_020827-tr	-0.305571	2.54299	3.069	0.081697
transcript:SPU_011415-tr	0.01476	-0.0482268	0.00125834	0.971743
transcript:SPU_022480-tr	-0.524034	2.43401	8.11128	0.00493181
transcript:SPU_022479-tr	-0.205054	2.44586	1.28335	0.258844
transcript:SPU_004236-tr	-0.58796	2.51074	11.563	0.000835233
transcript:SPU_004235-tr	-0.0595333	2.24862	0.105581	0.745624
transcript:SPU_007776-tr	-0.306593	3.41682	4.02339	0.0495946
transcript:SPU_007777-tr	-0.0728225	5.68993	0.856278	0.356246
transcript:SPU_011984-tr	0.160645	5.9661	5.18785	0.0239678
transcript:SPU_011983-tr	-0.0810203	4.73929	0.795953	0.373544
transcript:SPU_016945-tr	0.120532	1.27732	0.220023	0.639612
transcript:SPU_017314-tr	0.0809498	2.9115	0.286383	0.593235
transcript:SPU_007454-tr	0.154291	1.26205	0.345501	0.557436
transcript:SPU_018146-tr	-0.0845544	3.44215	0.429556	0.513077
transcript:SPU_018556-tr	-0.1739	4.58606	3.49401	0.0632798
transcript:SPU_018554-tr	0.03148	3.40004	0.0540097	0.816502
transcript:SPU_018555-tr	-0.119241	4.1869	1.08101	0.301964
transcript:SPU_009731-tr	0.398661	2.90644	7.32583	0.00747764
transcript:SPU_008654-tr	-0.14164	3.42927	1.02839	0.313282
transcript:SPU_016164-tr	-0.0122335	1.42529	0.00213999	0.963156
transcript:SPU_016324-tr	0.100027	4.4302	0.995983	0.319677
transcript:SPU_025163-tr	-0.0293773	4.24171	0.085078	0.770879
transcript:SPU_018742-tr	-0.231979	5.37513	6.83317	0.0108603
transcript:SPU_018740-tr	-0.0683673	3.06037	0.223219	0.637193
transcript:SPU_028605-tr	0.0489094	4.18958	0.23337	0.629646
transcript:SPU_000899-tr	-0.00619259	2.21603	0.00115002	0.972986
transcript:SPU_002097-tr	0.127884	6.15137	3.33503	0.0695412
transcript:SPU_002096-tr	-0.0208153	5.34632	0.0709753	0.790239
transcript:SPU_023871-tr	0.0867169	6.77996	1.79447	0.182138
transcript:SPU_027697-tr	-0.153297	3.02063	1.04342	0.308595
transcript:SPU_021924-tr	0.188793	9.6472	9.12888	0.0028976
transcript:SPU_001517-tr	-0.480584	0.561408	2.02448	0.156581
transcript:SPU_010974-tr	-1.1776	1.24953	17.1428	5.40753e-05
transcript:SPU_009196-tr	-0.0571521	8.01728	0.967269	0.326734
transcript:SPU_009197-tr	-0.175823	3.09985	1.48601	0.224495
transcript:SPU_014005-tr	-8.69458e-06	3.14884	6.96791e-09	0.999933
transcript:SPU_014006-tr	0.134108	6.88711	4.47749	0.0357735
transcript:SPU_009354-tr	0.271526	1.83926	1.66876	0.198146
transcript:SPU_005318-tr	-0.00965497	4.32636	0.00870697	0.925774
transcript:SPU_018701-tr	-0.482162	7.46662	57.8623	1.7186e-12
transcript:SPU_018702-tr	0.00816847	6.52237	0.0164086	0.898222
transcript:SPU_009454-tr	0.082735	6.72172	1.76038	0.186324
transcript:SPU_027760-tr	-0.0309832	5.12949	0.1364	0.712338
transcript:SPU_016216-tr	-0.00445599	2.4928	0.000669499	0.979387
transcript:SPU_016472-tr	-0.100269	4.13912	0.914248	0.340323
transcript:SPU_008624-tr	0.321283	1.71597	1.99492	0.159623
transcript:SPU_008625-tr	0.0314464	5.13623	0.143377	0.705411
transcript:SPU_013143-tr	-0.246847	0.591293	0.490583	0.484607
transcript:SPU_008779-tr	0.241122	3.33497	3.32811	0.0698285
transcript:SPU_008775-tr	0.105081	3.09862	0.556732	0.456592
transcript:SPU_021445-tr	0.462353	0.807026	2.15765	0.143676
transcript:SPU_021446-tr	-0.355023	2.91671	5.29613	0.0225642
transcript:SPU_021444-tr	-0.451302	2.14208	4.77403	0.0306407
transcript:SPU_025920-tr	-0.164047	5.08532	3.80676	0.0526597
transcript:SPU_015305-tr	-0.0697956	0.524839	0.039068	0.843546
transcript:SPU_015311-tr	0.0310922	7.19697	0.245098	0.621176
transcript:SPU_015304-tr	0.0939404	1.35618	0.133698	0.715075
transcript:SPU_008621-tr	-0.0395616	4.93122	0.210841	0.646685
transcript:SPU_009847-tr	-0.0658602	6.29436	0.991742	0.320707
transcript:SPU_015310-tr	-0.0487629	4.66079	0.244685	0.621718
transcript:SPU_015306-tr	-0.166617	3.45388	1.74138	0.188706
transcript:SPU_015309-tr	-0.0166129	4.17685	0.0224965	0.880989
transcript:SPU_015307-tr	-0.072523	3.83348	0.401024	0.527396
transcript:SPU_015308-tr	0.161275	4.32102	2.41837	0.121746
transcript:SPU_005267-tr	-0.610208	0.603091	3.29979	0.0710178
transcript:SPU_002760-tr	-0.0507251	4.27812	0.263727	0.608226
transcript:SPU_024916-tr	0.0759911	2.9842	0.230672	0.632154
transcript:SPU_020116-tr	0.0123888	3.23163	0.00805484	0.928591
transcript:SPU_005268-tr	-0.00185444	2.445	0.000107468	0.991741
transcript:SPU_005266-tr	-0.00802094	5.30791	0.00999192	0.920492
transcript:SPU_005265-tr	0.0518593	4.42669	0.275613	0.600263
transcript:SPU_005269-tr	0.234099	4.00303	4.62409	0.032913
transcript:SPU_005264-tr	-0.236897	2.71211	2.12575	0.146653
transcript:SPU_007130-tr	0.0487912	2.73256	0.0993966	0.752935
transcript:SPU_007129-tr	-0.0123093	5.35465	0.0238609	0.877419
transcript:SPU_007127-tr	0.124605	1.77701	0.329538	0.566676
transcript:SPU_007128-tr	0.146584	1.78295	0.437942	0.508997
transcript:SPU_014599-tr	-0.12055	1.39326	0.224822	0.635988
transcript:SPU_014598-tr	0.0186468	7.68868	0.0911786	0.763047
transcript:SPU_010918-tr	0.16136	3.4537	1.61511	0.20548
transcript:SPU_010917-tr	0.0882149	1.44825	0.116709	0.733045
transcript:SPU_010916-tr	-0.0266937	9.09998	0.188502	0.664707
transcript:SPU_014594-tr	0.135142	12.3273	4.86251	0.0287637
transcript:SPU_014596-tr	0.0330489	2.72975	0.0442157	0.8337
transcript:SPU_002022-tr	-0.38523	4.31847	15.2502	0.00013477
transcript:SPU_011665-tr	0.173692	1.52965	0.503274	0.479019
transcript:SPU_011664-tr	0.342583	4.93874	14.1973	0.000247523
transcript:SPU_022946-tr	-0.0752794	2.30441	0.157372	0.692076
transcript:SPU_022945-tr	-0.144022	1.37603	0.339306	0.560988
transcript:SPU_022947-tr	-0.102743	1.90904	0.232211	0.630497
transcript:SPU_022948-tr	-0.0827848	4.88747	0.920984	0.338555
transcript:SPU_026541-tr	0.120592	9.74579	3.79434	0.0530431
transcript:SPU_012887-tr	-0.0472635	3.78517	0.174685	0.676499
transcript:SPU_002775-tr	0.266243	7.28404	18.9789	2.25879e-05
transcript:SPU_002774-tr	-0.0270501	3.42231	0.0438943	0.834297
transcript:SPU_022482-tr	-0.209255	3.93948	3.60678	0.0592072
transcript:SPU_013151-tr	0.132992	0.600135	0.160158	0.689504
transcript:SPU_014972-tr	-0.548784	3.31444	7.37709	0.0142217
transcript:SPU_011863-tr	0.106654	1.67293	0.228669	0.633116
transcript:SPU_017562-tr	0.11887	1.1754	0.186814	0.666119
transcript:SPU_017561-tr	-0.199339	2.66855	1.54675	0.215297
transcript:SPU_015542-tr	-0.487185	2.62536	8.74618	0.00353594
transcript:SPU_015104-tr	0.164591	3.7278	1.95061	0.164309
transcript:SPU_015929-tr	-0.100616	1.48367	0.173789	0.677283
transcript:SPU_015930-tr	0.316279	2.01828	2.48035	0.117102
transcript:SPU_015931-tr	0.214886	2.07573	1.13878	0.287395
transcript:SPU_015932-tr	-0.125058	3.19125	0.806052	0.370537
transcript:SPU_003255-tr	-0.0868412	5.4646	1.23307	0.26835
transcript:SPU_005577-tr	0.0491885	6.62575	0.59431	0.441808
transcript:SPU_005576-tr	0.0352123	5.87171	0.230112	0.632046
transcript:SPU_005575-tr	0.215997	3.08175	2.13506	0.145857
transcript:SPU_005579-tr	0.645059	2.41942	13.2308	0.000363096
transcript:SPU_006269-tr	0.171911	0.346858	0.215538	0.643044
transcript:SPU_006268-tr	0.0174239	5.12843	0.045343	0.831625
transcript:SPU_021193-tr	-0.163818	4.45069	2.82597	0.0945535
transcript:SPU_026355-tr	-0.154385	3.04418	1.13814	0.28753
transcript:SPU_021192-tr	-0.187608	3.02437	1.63441	0.202804
transcript:SPU_021191-tr	0.0528412	3.83105	0.207749	0.649108
transcript:SPU_028488-tr	0.144297	1.44766	0.330341	0.566204
transcript:SPU_026056-tr	0.090185	3.43824	0.471528	0.493203
transcript:SPU_005014-tr	-0.0813096	3.06118	0.309796	0.578524
transcript:SPU_028709-tr	-0.270763	3.34989	4.215	0.0415721
transcript:SPU_006091-tr	-0.0255509	3.69263	0.0480279	0.826789
transcript:SPU_006092-tr	-0.13516	3.35136	1.03053	0.31145
transcript:SPU_006093-tr	-0.0237388	7.83387	0.166719	0.683549
transcript:SPU_007326-tr	-0.268744	3.70058	4.81692	0.0295124
transcript:SPU_026049-tr	-0.0778336	5.69796	1.07869	0.300438
transcript:SPU_026050-tr	0.204387	7.14229	11.4982	0.000862982
transcript:SPU_026052-tr	0.202927	2.66338	1.53717	0.216718
transcript:SPU_026051-tr	-0.42464	1.7029	3.44543	0.0651261
transcript:SPU_017798-tr	0.250946	8.39333	16.3343	7.97383e-05
transcript:SPU_012753-tr	0.0461855	3.24941	0.112616	0.737592
transcript:SPU_022196-tr	0.015025	5.49388	0.0376241	0.846427
transcript:SPU_022198-tr	0.140487	5.30767	3.15608	0.0774004
transcript:SPU_023471-tr	-0.0501598	3.56735	0.159625	0.689994
transcript:SPU_015598-tr	-0.140216	6.42778	4.25424	0.0406455
transcript:SPU_015822-tr	0.118687	9.46671	3.87857	0.0505013
transcript:SPU_005857-tr	-0.2142	4.1364	3.9475	0.0485786
transcript:SPU_022570-tr	0.0575329	7.79134	0.913502	0.340519
transcript:SPU_008381-tr	-0.0742646	4.32897	0.572105	0.450451
transcript:SPU_008345-tr	0.11368	5.35653	2.13318	0.145953
transcript:SPU_009491-tr	-0.0907749	2.85135	0.345276	0.557565
transcript:SPU_010641-tr	-0.0469852	3.42135	0.139858	0.708879
transcript:SPU_010640-tr	0.726726	3.87075	21.7192	7.40096e-05
transcript:SPU_013634-tr	0.121469	7.14834	4.04203	0.0459322
transcript:SPU_023911-tr	-0.151989	4.10493	2.16149	0.143322
transcript:SPU_015710-tr	-0.218074	1.64892	0.82508	0.364962
transcript:SPU_008424-tr	0.35749	1.08998	1.52786	0.218108
transcript:SPU_008423-tr	0.266107	0.275905	0.48983	0.484942
transcript:SPU_005307-tr	0.10958	7.80872	3.36695	0.0682326
transcript:SPU_023743-tr	0.148099	5.86982	4.13857	0.0434419
transcript:SPU_023744-tr	0.508651	1.06768	3.12427	0.0788956
transcript:SPU_018904-tr	0.168935	2.5657	1.03599	0.310176
transcript:SPU_003486-tr	0.178549	0.519071	0.269538	0.604305
transcript:SPU_006984-tr	-0.710692	0.732101	1.01146	0.338521
transcript:SPU_027385-tr	-0.922603	0.334383	6.1935	0.0137667
transcript:SPU_006483-tr	-0.147806	0.480696	0.185011	0.667636
transcript:SPU_020909-tr	-0.0711125	5.15398	0.746279	0.388852
transcript:SPU_016228-tr	-0.118168	2.46815	0.48468	0.487243
transcript:SPU_027946-tr	0.222265	4.94983	6.09233	0.014548
transcript:SPU_027945-tr	0.0470872	5.18217	0.331208	0.565696
transcript:SPU_007631-tr	0.00870233	0.915741	0.00082985	0.977052
transcript:SPU_007630-tr	0.904062	0.150262	4.85171	0.0289393
transcript:SPU_009584-tr	0.0996067	2.89247	0.416625	0.51953
transcript:SPU_024637-tr	-0.199777	2.28301	1.23192	0.268573
transcript:SPU_001008-tr	-0.00475808	2.9303	0.00103009	0.974433
transcript:SPU_001009-tr	0.044458	1.55412	0.0364024	0.84891
transcript:SPU_014014-tr	0.00849878	2.66051	0.00265512	0.958964
transcript:SPU_025657-tr	-0.15589	6.00884	4.79463	0.0298859
transcript:SPU_001007-tr	0.0323942	2.35791	0.0332907	0.855437
transcript:SPU_001010-tr	0.169989	4.65678	3.19852	0.0757749
transcript:SPU_001006-tr	-0.0122669	4.10075	0.0135842	0.907351
transcript:SPU_025850-tr	0.202172	4.7773	4.99523	0.0266958
transcript:SPU_010649-tr	-0.038668	1.5309	0.0249346	0.874714
transcript:SPU_025849-tr	0.305041	4.02389	8.01789	0.0051806
transcript:SPU_025848-tr	0.146297	4.18313	1.91665	0.168345
transcript:SPU_002267-tr	0.1816	0.643224	0.262501	0.60956
transcript:SPU_002266-tr	0.0883048	1.68776	0.151534	0.697552
transcript:SPU_002265-tr	0.159449	0.577437	0.230457	0.631791
transcript:SPU_002264-tr	1.03243	0.582529	8.91296	0.00324166
transcript:SPU_002263-tr	0.694825	0.236439	3.21682	0.0746301
transcript:SPU_020542-tr	0.0881328	2.91147	0.33185	0.565345
transcript:SPU_019852-tr	-0.51876	-0.061946	1.40841	0.236947
transcript:SPU_021054-tr	-0.65803	1.04117	4.64583	0.0326248
transcript:SPU_024763-tr	-0.0238559	0.785513	0.00582516	0.93925
transcript:SPU_023098-tr	0.336529	6.54563	24.0858	2.55873e-06
transcript:SPU_023099-tr	0.218347	7.2802	12.7905	0.000451795
transcript:SPU_001235-tr	0.00118964	6.41956	0.000296257	0.986291
transcript:SPU_019032-tr	0.0388478	6.6123	0.346399	0.556926
transcript:SPU_019031-tr	0.185499	7.41098	9.02935	0.00305129
transcript:SPU_019030-tr	0.0989316	5.37737	1.54911	0.214948
transcript:SPU_022056-tr	-0.122308	6.65191	3.60041	0.0594296
transcript:SPU_022057-tr	-0.196759	6.01727	7.55164	0.00663069
transcript:SPU_027418-tr	-0.0190206	4.82288	0.0462087	0.83005
transcript:SPU_014293-tr	0.262756	9.53995	18.0995	3.4259e-05
transcript:SPU_013242-tr	0.0551806	5.38726	0.46158	0.497794
transcript:SPU_006949-tr	0.0987052	2.20571	0.272176	0.602543
transcript:SPU_017298-tr	-0.0697968	2.17862	0.129378	0.719517
transcript:SPU_005988-tr	0.0384463	4.17213	0.135944	0.712797
transcript:SPU_005987-tr	-0.171381	4.79391	3.69554	0.0561996
transcript:SPU_005989-tr	0.417297	4.64207	13.7422	0.00060619
transcript:SPU_005990-tr	0.0806911	5.96703	1.32387	0.251484
transcript:SPU_005991-tr	0.256021	6.43892	14.625	0.000182821
transcript:SPU_005992-tr	-0.879271	1.03454	8.1839	0.00482182
transcript:SPU_005986-tr	-0.198962	2.34895	1.15982	0.283
transcript:SPU_021266-tr	-0.00357352	5.45162	0.00195802	0.964756
transcript:SPU_021265-tr	0.528168	3.20802	14.2041	0.000224693
transcript:SPU_000925-tr	-0.392714	3.79873	11.0602	0.00107685
transcript:SPU_019818-tr	-0.00831155	1.17805	0.000852193	0.976745
transcript:SPU_004309-tr	-0.362345	0.417224	1.02144	0.313589
transcript:SPU_016755-tr	0.238703	2.41108	1.87463	0.172719
transcript:SPU_009210-tr	0.0276775	10.397	0.211096	0.646486
transcript:SPU_006237-tr	0.101132	3.09345	0.529659	0.467733
transcript:SPU_026281-tr	-0.0940376	1.28786	0.129622	0.719263
transcript:SPU_026280-tr	0.171643	1.63212	0.539384	0.463681
transcript:SPU_007044-tr	-0.178366	3.55164	2.11322	0.147842
transcript:SPU_007045-tr	0.217881	1.18434	0.622616	0.431156
transcript:SPU_019632-tr	-0.05849	8.49594	0.566887	0.456826
transcript:SPU_000159-tr	0.23958	10.867	12.6916	0.000691419
transcript:SPU_000157-tr	-0.57749	0.332158	2.31999	0.129545
transcript:SPU_021833-tr	-0.099937	1.93415	0.233305	0.629694
transcript:SPU_021834-tr	0.0115761	5.12066	0.0196224	0.88876
transcript:SPU_020488-tr	0.213659	1.28725	0.654166	0.419737
transcript:SPU_015538-tr	-0.120617	1.86107	0.330713	0.565986
transcript:SPU_015537-tr	-0.129755	2.98535	0.770752	0.381201
transcript:SPU_017836-tr	0.103255	3.15907	0.54975	0.459424
transcript:SPU_027598-tr	-0.0235192	2.45869	0.0183524	0.892397
transcript:SPU_018163-tr	0.0871729	2.01683	0.193788	0.660331
transcript:SPU_004138-tr	-0.838561	3.10699	32.7812	4.46471e-08
transcript:SPU_004166-tr	0.799412	-0.11446	3.11488	0.0793431
transcript:SPU_005743-tr	-0.037729	3.99389	0.118161	0.731455
transcript:SPU_022063-tr	-0.0311658	3.01544	0.0444609	0.833248
transcript:SPU_016443-tr	-0.125271	5.11806	2.04993	0.154433
transcript:SPU_010722-tr	0.109564	7.63793	3.23447	0.0738455
transcript:SPU_003306-tr	-0.245985	1.50232	1.05564	0.305645
transcript:SPU_023997-tr	0.0768922	3.0935	0.29295	0.589032
transcript:SPU_008318-tr	-0.267881	2.1422	1.85155	0.175372
transcript:SPU_008319-tr	0.123596	9.11311	4.50949	0.0351275
transcript:SPU_008317-tr	0.135919	6.35387	4.28924	0.0398376
transcript:SPU_019807-tr	0.0350168	4.39625	0.125965	0.723085
transcript:SPU_017406-tr	0.0775925	2.58586	0.210702	0.646793
transcript:SPU_017404-tr	-0.113194	1.79939	0.280781	0.596869
transcript:SPU_006369-tr	0.23699	2.18556	1.50848	0.221038
transcript:SPU_006370-tr	-0.0502803	9.73122	0.717002	0.398298
transcript:SPU_006202-tr	0.0219521	0.99502	0.0057747	0.939514
transcript:SPU_006509-tr	-0.052801	7.8954	0.217776	0.649145
transcript:SPU_018572-tr	-0.0305332	3.36566	0.0536771	0.817058
transcript:SPU_000948-tr	0.291486	2.62601	3.08127	0.080967
transcript:SPU_025879-tr	0.191128	1.86353	0.836843	0.361573
transcript:SPU_017704-tr	0.043942	2.02107	0.0493232	0.824507
transcript:SPU_017705-tr	0.0975041	4.13519	0.914483	0.340261
transcript:SPU_026748-tr	0.160833	4.92481	3.20717	0.075063
transcript:SPU_024044-tr	-0.390308	2.53883	5.20118	0.0237903
transcript:SPU_006988-tr	-0.00243792	6.31009	0.00133251	0.970923
transcript:SPU_001350-tr	-0.323426	2.58777	3.85432	0.0512194
transcript:SPU_027648-tr	0.633565	5.22246	50.9723	1.6449e-10
transcript:SPU_006266-tr	0.190517	4.48718	3.72584	0.0552105
transcript:SPU_013660-tr	-0.0297728	6.46493	0.210169	0.64721
transcript:SPU_028506-tr	-0.161111	2.12304	0.69319	0.406228
transcript:SPU_013659-tr	-0.0648773	0.831346	0.0455178	0.831306
transcript:SPU_022916-tr	-0.079538	6.61389	1.56996	0.211902
transcript:SPU_022912-tr	0.377123	1.48944	2.27163	0.133584
transcript:SPU_017792-tr	-0.160192	2.18695	0.742086	0.390185
transcript:SPU_017791-tr	0.175962	3.62374	1.95183	0.164179
transcript:SPU_011671-tr	-0.161249	5.46968	4.27133	0.0402489
transcript:SPU_018243-tr	-0.000608774	3.98755	3.07661e-05	0.995581
transcript:SPU_018242-tr	-0.22342	4.70049	5.85719	0.0165474
transcript:SPU_024043-tr	-0.153577	4.71764	2.49696	0.116247
transcript:SPU_003742-tr	-0.000999141	7.14932	0.000267593	0.986967
transcript:SPU_023855-tr	0.196587	7.47822	10.8735	0.00118376
transcript:SPU_016680-tr	-0.388919	3.37722	9.07752	0.0029759
transcript:SPU_027878-tr	0.21175	0.544396	0.395804	0.530093
transcript:SPU_028064-tr	-0.174699	5.54179	5.05723	0.0257839
transcript:SPU_001202-tr	0.110805	2.48959	0.426909	0.514376
transcript:SPU_026461-tr	-0.115921	1.29876	0.185958	0.666867
transcript:SPU_022682-tr	0.0842334	9.47395	1.84292	0.176621
transcript:SPU_016766-tr	-0.393924	2.10747	0.851574	0.377704
transcript:SPU_014908-tr	-0.099372	6.79766	2.58233	0.109884
transcript:SPU_014907-tr	0.142833	4.7514	2.36073	0.126308
transcript:SPU_014489-tr	0.102066	7.42786	2.69804	0.102287
transcript:SPU_014488-tr	1.14312	0.431951	10.2702	0.00160974
transcript:SPU_004879-tr	0.181984	3.54342	2.21294	0.138676
transcript:SPU_013569-tr	0.14727	0.614956	0.178456	0.673227
transcript:SPU_001420-tr	-0.0973717	2.91693	0.413338	0.521131
transcript:SPU_006248-tr	0.0673526	1.6146	0.0817007	0.775347
transcript:SPU_006255-tr	0.418277	2.99498	5.91563	0.0183763
transcript:SPU_006256-tr	0.166512	3.66567	1.99484	0.15963
transcript:SPU_011256-tr	0.00154684	-0.0100081	1.26005e-05	0.997172
transcript:SPU_020100-tr	0.112729	2.49387	0.40391	0.525948
transcript:SPU_005258-tr	-0.100594	4.46721	1.00471	0.317927
transcript:SPU_027711-tr	-0.0471	5.10453	0.316188	0.574635
transcript:SPU_016613-tr	0.308294	4.70346	9.71701	0.00218334
transcript:SPU_021344-tr	-0.0939082	1.41935	0.143615	0.705177
transcript:SPU_021337-tr	0.186374	1.63913	0.67373	0.412883
transcript:SPU_004638-tr	0.236231	0.169817	0.355645	0.551714
transcript:SPU_010349-tr	-0.130937	1.34877	0.267298	0.60581
transcript:SPU_014360-tr	-0.0382991	3.10478	0.0697422	0.792027
transcript:SPU_014382-tr	-0.221449	0.649783	0.442361	0.50687
transcript:SPU_000937-tr	0.140196	1.31349	0.274188	0.601205
transcript:SPU_021288-tr	-0.393485	2.0911	3.99635	0.0471629
transcript:SPU_000782-tr	0.0997455	3.76568	0.763414	0.383472
transcript:SPU_000493-tr	0.0419072	4.85502	0.213189	0.644859
transcript:SPU_012833-tr	-0.0496595	2.10229	0.0633318	0.801604
transcript:SPU_027823-tr	0.0463079	1.63162	0.0395846	0.842528
transcript:SPU_020119-tr	-0.0141354	2.02618	0.00497418	0.943855
transcript:SPU_012879-tr	0.279886	5.54833	12.7096	0.000470358
transcript:SPU_003655-tr	0.188477	8.49192	9.39251	0.00252778
transcript:SPU_003654-tr	-0.0304689	2.84077	0.038301	0.845069
transcript:SPU_003656-tr	0.147113	3.29502	1.24923	0.265249
transcript:SPU_003653-tr	-0.239786	5.27127	8.03271	0.00515886
transcript:SPU_007284-tr	0.0203192	0.592305	0.00335435	0.953883
transcript:SPU_023801-tr	0.131918	2.31425	0.51232	0.4751
transcript:SPU_007283-tr	0.263829	6.25485	9.55297	0.00387195
transcript:SPU_004960-tr	-0.371326	4.59647	16.1069	8.89842e-05
transcript:SPU_016208-tr	0.178341	9.69931	9.07609	0.0029781
transcript:SPU_025720-tr	-0.113561	7.60306	3.56128	0.0608153
transcript:SPU_025721-tr	0.140717	5.51122	3.33664	0.0694745
transcript:SPU_021488-tr	0.269517	3.5121	4.42328	0.0368969
transcript:SPU_009803-tr	0.288555	7.56207	21.5276	6.85582e-06
transcript:SPU_028850-tr	0.210593	7.14246	12.1774	0.000613506
transcript:SPU_006973-tr	-0.20278	4.20709	3.74957	0.0544491
transcript:SPU_018085-tr	-0.463867	4.17763	10.7495	0.00305812
transcript:SPU_017996-tr	0.0970507	4.43818	1.02179	0.313506
transcript:SPU_020281-tr	-0.153026	4.37352	2.47748	0.117312
transcript:SPU_019495-tr	-0.0291442	6.04389	0.165937	0.684251
transcript:SPU_023128-tr	0.328041	1.28387	1.48662	0.2244
transcript:SPU_013173-tr	-0.0985518	4.31831	0.949674	0.331162
transcript:SPU_013174-tr	-0.119801	4.53111	1.63731	0.202406
transcript:SPU_020504-tr	0.166351	8.15199	7.31926	0.00750392
transcript:SPU_020505-tr	0.313359	9.62578	26.1414	8.34137e-07
transcript:SPU_020509-tr	0.0979457	5.02033	1.29003	0.257612
transcript:SPU_020506-tr	-0.27177	1.99126	1.60534	0.206914
transcript:SPU_020507-tr	-0.0230012	4.55072	0.0347687	0.853219
transcript:SPU_004300-tr	-0.311308	3.04151	4.40757	0.0372294
transcript:SPU_005327-tr	-0.377734	1.72243	2.82338	0.0947038
transcript:SPU_015168-tr	-0.0685082	0.261087	0.0324934	0.85716
transcript:SPU_006390-tr	0.217845	2.40739	1.39664	0.239134
transcript:SPU_002343-tr	0.143609	1.87434	0.4846	0.487279
transcript:SPU_009593-tr	-0.128007	5.26764	2.43077	0.1208
transcript:SPU_009595-tr	0.183724	3.85342	2.66464	0.104418
transcript:SPU_028825-tr	-0.32024	2.32465	3.16193	0.0771286
transcript:SPU_002455-tr	0.19916	3.54401	2.50077	0.115615
transcript:SPU_006587-tr	-0.840454	1.2765	9.97707	0.00187057
transcript:SPU_023040-tr	-0.361672	3.74413	10.0248	0.00182533
transcript:SPU_000034-tr	-0.210089	4.50345	4.84186	0.0291004
transcript:SPU_005804-tr	-0.174104	3.15043	1.57067	0.2118
transcript:SPU_002308-tr	0.0764973	3.06488	0.29963	0.584819
transcript:SPU_006139-tr	0.00261773	4.36801	0.000583424	0.980784
transcript:SPU_020323-tr	-0.104747	4.45526	1.09031	0.298026
transcript:SPU_020324-tr	0.200679	5.67008	7.0172	0.0088197
transcript:SPU_006544-tr	0.512163	4.84718	34.0855	2.54525e-08
transcript:SPU_006543-tr	1.3826	1.82048	35.4057	1.44713e-08
transcript:SPU_021703-tr	-0.118906	5.51697	2.26097	0.134492
transcript:SPU_026854-tr	-0.764628	0.656699	4.86592	0.0287086
transcript:SPU_026855-tr	-0.0136598	2.78259	0.0070787	0.933046
transcript:SPU_019330-tr	0.0692043	5.57682	0.837918	0.361266
transcript:SPU_019332-tr	0.0873111	4.0298	0.671513	0.413651
transcript:SPU_023499-tr	-0.634189	0.350019	2.85595	0.092836
transcript:SPU_014271-tr	0.0923248	3.28493	0.471971	0.493001
transcript:SPU_014272-tr	-0.430317	1.2579	2.52442	0.11392
transcript:SPU_020968-tr	-1.18676	3.30175	67.3429	5.74731e-14
transcript:SPU_013571-tr	0.202079	1.25033	0.59593	0.441187
transcript:SPU_021880-tr	0.506407	1.39236	3.5936	0.059787
transcript:SPU_021881-tr	0.289322	1.28234	1.17911	0.279046
transcript:SPU_018362-tr	0.0729707	4.20657	0.527889	0.468476
transcript:SPU_018361-tr	0.0149177	3.34203	0.0134436	0.907829
transcript:SPU_018360-tr	-0.0254659	3.78613	0.046652	0.829249
transcript:SPU_016594-tr	0.087515	4.61432	0.880201	0.349453
transcript:SPU_020121-tr	0.235838	-0.000395402	0.319781	0.572471
transcript:SPU_005534-tr	0.142769	4.91236	2.39457	0.123874
transcript:SPU_023434-tr	-0.179428	4.78972	4.01783	0.0465798
transcript:SPU_023433-tr	0.121038	3.71942	1.00783	0.316825
transcript:SPU_026604-tr	0.450507	3.47693	11.846	0.00072443
transcript:SPU_026605-tr	-0.128093	2.70137	0.613946	0.434376
transcript:SPU_006362-tr	0.470005	0.112218	1.30898	0.254158
transcript:SPU_020429-tr	-0.269616	1.71225	1.51358	0.220263
transcript:SPU_009356-tr	-0.116518	5.40589	1.87375	0.173326
transcript:SPU_019074-tr	-0.144248	2.16132	0.58074	0.447059
transcript:SPU_011235-tr	0.0553329	5.26221	0.433011	0.511389
transcript:SPU_011234-tr	-0.0103979	3.90203	0.00791406	0.929216
transcript:SPU_014224-tr	0.0329175	2.04908	0.0256232	0.873024
transcript:SPU_019328-tr	-0.458877	0.525128	1.75048	0.18756
transcript:SPU_005537-tr	-0.303192	4.07589	8.48348	0.00405631
transcript:SPU_005539-tr	0.0262565	3.82233	0.0480277	0.82679
transcript:SPU_015885-tr	0.0539046	3.79339	0.212809	0.645154
transcript:SPU_015884-tr	0.268424	0.74749	0.665067	0.41592
transcript:SPU_003407-tr	-0.367197	5.60757	21.0621	1.05878e-05
transcript:SPU_015240-tr	0.207717	4.08646	3.69743	0.0561374
transcript:SPU_015238-tr	0.391002	4.99485	21.0986	8.36703e-06
transcript:SPU_015239-tr	0.238724	1.92312	1.33355	0.249766
transcript:SPU_015954-tr	0.0240664	5.98744	0.121222	0.728136
transcript:SPU_022529-tr	-0.104949	3.86327	0.895953	0.345188
transcript:SPU_022530-tr	-0.563901	1.12611	3.72803	0.0551398
transcript:SPU_012010-tr	-0.178598	1.07355	0.401283	0.527263
transcript:SPU_026843-tr	-0.429105	0.213237	1.22189	0.270523
transcript:SPU_019967-tr	-1.17666	0.168539	7.54213	0.00666429
transcript:SPU_006349-tr	-1.59717	7.10626	502.508	3.61982e-36
transcript:SPU_000091-tr	-0.192555	7.17167	9.9302	0.00191612
transcript:SPU_004794-tr	-0.272876	0.703	0.717689	0.398072
transcript:SPU_020603-tr	-0.21286	7.96918	13.0199	0.00040312
transcript:SPU_000934-tr	-0.396842	2.83663	6.85299	0.00963292
transcript:SPU_026266-tr	0.352775	0.643103	1.12426	0.29048
transcript:SPU_026267-tr	-0.236506	1.78735	1.06901	0.302648
transcript:SPU_016446-tr	-0.201638	5.06243	5.59506	0.0191174
transcript:SPU_013466-tr	0.146802	1.28189	0.3174	0.573903
transcript:SPU_016190-tr	-0.0738441	5.62495	0.940369	0.333535
transcript:SPU_011744-tr	0.031529	4.52813	0.106825	0.744182
transcript:SPU_021407-tr	0.165349	1.99454	0.66869	0.414633
transcript:SPU_016173-tr	-0.242016	5.80059	10.5153	0.00142633
transcript:SPU_005571-tr	0.137776	5.58255	3.12891	0.0786757
transcript:SPU_028124-tr	0.0795321	7.0716	1.65121	0.200511
transcript:SPU_028123-tr	0.25969	4.81766	8.88233	0.00329374
transcript:SPU_005156-tr	-0.485088	0.276875	1.50358	0.221789
transcript:SPU_023342-tr	-0.388103	2.39934	4.70808	0.0313838
transcript:SPU_023343-tr	0.205728	3.47342	2.70439	0.101886
transcript:SPU_023344-tr	-0.0154058	5.97652	0.0476974	0.827377
transcript:SPU_023341-tr	0.149448	1.85443	0.501453	0.479814
transcript:SPU_012998-tr	-0.184986	4.71496	4.1686	0.0426969
transcript:SPU_018450-tr	0.0232083	2.58806	0.0202958	0.88688
transcript:SPU_012583-tr	-0.0540579	6.61857	0.72529	0.39559
transcript:SPU_008504-tr	-0.0429773	3.55657	0.106851	0.744289
transcript:SPU_022424-tr	-0.0823995	5.38698	0.97882	0.323871
transcript:SPU_022426-tr	-0.0706719	3.33864	0.298264	0.585676
transcript:SPU_022425-tr	-0.231184	1.74111	1.05948	0.304769
transcript:SPU_023995-tr	-0.548265	0.306622	2.12356	0.14686
transcript:SPU_005711-tr	0.269679	2.35595	2.10499	0.148686
transcript:SPU_005712-tr	0.0922531	4.15159	0.730311	0.393963
transcript:SPU_001479-tr	0.12787	2.14545	0.424999	0.515317
transcript:SPU_001483-tr	0.0470441	4.07623	0.196956	0.657743
transcript:SPU_001482-tr	-0.201831	4.38652	4.08388	0.0448345
transcript:SPU_001480-tr	-0.169136	3.19579	1.58241	0.210108
transcript:SPU_001481-tr	-0.0403681	2.55381	0.0589257	0.808489
transcript:SPU_011083-tr	0.439801	1.82488	4.35167	0.0384382
transcript:SPU_003642-tr	-0.0547842	5.32822	0.46385	0.49674
transcript:SPU_008551-tr	0.469917	2.38308	6.52184	0.0115187
transcript:SPU_027828-tr	0.0176493	2.05081	0.00771189	0.930123
transcript:SPU_027827-tr	-0.0110397	7.22293	0.0336579	0.854651
transcript:SPU_027825-tr	0.0443585	6.00202	0.40946	0.523089
transcript:SPU_027826-tr	0.164106	6.38077	5.74904	0.0175611
transcript:SPU_002124-tr	0.0630649	7.78026	1.12072	0.291238
transcript:SPU_002128-tr	0.16802	5.85838	5.41425	0.0211304
transcript:SPU_002125-tr	0.135576	2.20589	0.487648	0.485915
transcript:SPU_002127-tr	0.65383	0.134121	2.74177	0.0995677
transcript:SPU_000191-tr	0.220195	7.99349	14.0943	0.000237133
transcript:SPU_018367-tr	-0.136203	4.44701	1.96624	0.162638
transcript:SPU_021808-tr	0.224688	1.66562	0.940337	0.333544
transcript:SPU_016085-tr	-0.0827212	1.82423	0.155971	0.693379
transcript:SPU_001838-tr	-0.208015	1.99494	1.06095	0.304435
transcript:SPU_017989-tr	0.108027	10.9305	2.9993	0.08526
transcript:SPU_026989-tr	0.303269	4.40417	10.056	0.00179631
transcript:SPU_003937-tr	0.134325	2.81844	0.763954	0.383304
transcript:SPU_003938-tr	-0.050963	3.16141	0.12892	0.719991
transcript:SPU_026277-tr	0.0498955	8.06781	0.656756	0.41882
transcript:SPU_026278-tr	-0.31716	1.45796	1.65897	0.19946
transcript:SPU_028496-tr	-0.0669609	1.75515	0.0887577	0.76612
transcript:SPU_028495-tr	0.163264	4.08232	2.30509	0.130774
transcript:SPU_028494-tr	0.183948	4.74705	4.2478	0.0407962
transcript:SPU_018808-tr	0.459851	2.02014	5.07506	0.0255278
transcript:SPU_018804-tr	-0.125113	1.88085	0.346162	0.55706
transcript:SPU_018803-tr	0.036054	2.34085	0.0372434	0.847207
transcript:SPU_004289-tr	0.0193583	2.16084	0.0101536	0.919854
transcript:SPU_004282-tr	0.174777	6.16994	5.56645	0.0203202
transcript:SPU_004288-tr	-0.219636	1.75718	0.984832	0.322393
transcript:SPU_018802-tr	-0.127241	5.71219	2.78793	0.0967834
transcript:SPU_018809-tr	-0.34404	4.98343	14.6806	0.000177919
transcript:SPU_004284-tr	0.116531	3.04546	0.664457	0.416111
transcript:SPU_004285-tr	0.0578768	0.918259	0.037812	0.846049
transcript:SPU_004286-tr	0.362015	6.21409	28.7067	2.65495e-07
transcript:SPU_004287-tr	0.163483	7.81796	7.48454	0.00687149
transcript:SPU_023527-tr	-0.358758	3.41387	7.53192	0.00670056
transcript:SPU_008682-tr	0.0621844	7.73712	0.982966	0.322859
transcript:SPU_008683-tr	-0.362784	3.78637	9.89907	0.001947
transcript:SPU_008684-tr	0.115167	4.75777	1.40488	0.238188
transcript:SPU_007771-tr	-0.316056	3.48078	6.47865	0.0117904
transcript:SPU_007772-tr	0.120962	2.27662	0.423462	0.516077
transcript:SPU_007773-tr	-0.0996428	5.10822	1.32267	0.251699
transcript:SPU_007770-tr	0.279598	3.71532	5.42581	0.0209953
transcript:ENSRNA022742596-T1	0.0702872	0.183437	0.0320539	0.858119
transcript:SPU_007775-tr	0.0809482	5.72028	0.917109	0.341955
transcript:SPU_007767-tr	0.0486781	2.98604	0.109124	0.741543
transcript:SPU_015678-tr	-0.165247	2.49657	0.943847	0.332646
transcript:SPU_022259-tr	-0.102064	4.5375	1.11773	0.29188
transcript:SPU_022260-tr	0.0708866	7.60801	1.36427	0.244405
transcript:SPU_022258-tr	0.152177	5.87978	4.27268	0.0402267
transcript:SPU_002779-tr	-0.077604	8.9603	1.78143	0.183726
transcript:SPU_002778-tr	0.123293	1.20101	0.201364	0.654183
transcript:SPU_004484-tr	-0.243066	1.42738	0.922034	0.33828
transcript:SPU_011445-tr	0.233038	2.2877	1.62992	0.203423
transcript:SPU_001059-tr	0.411833	3.50948	10.0814	0.00181051
transcript:SPU_011444-tr	-0.0220166	4.13105	0.0468216	0.828944
transcript:SPU_001389-tr	0.251987	3.52967	4.0635	0.0453655
transcript:SPU_001388-tr	0.0816232	8.58325	1.82278	0.178745
transcript:SPU_027189-tr	-0.0800845	0.0641058	0.0354482	0.85088
transcript:SPU_010774-tr	-0.788276	0.900314	6.22518	0.0135311
transcript:SPU_009266-tr	-0.163771	3.80068	2.02864	0.156158
transcript:SPU_004758-tr	0.157472	1.44465	0.413661	0.520968
transcript:SPU_017337-tr	-0.925301	0.295889	5.62854	0.0187673
transcript:SPU_006663-tr	0.0650735	3.79941	0.314714	0.575527
transcript:SPU_006826-tr	-0.0464851	6.50932	0.499427	0.480702
transcript:SPU_004358-tr	-0.0739646	5.82107	1.08205	0.299689
transcript:SPU_004357-tr	0.302446	4.49115	9.25773	0.00272295
transcript:SPU_025582-tr	-0.0469218	1.84933	0.0503345	0.822747
transcript:SPU_006423-tr	-0.584	0.600056	2.77982	0.0972662
transcript:SPU_011877-tr	-0.120458	3.33677	0.780586	0.378187
transcript:SPU_010479-tr	-0.298878	1.87625	1.92935	0.166613
transcript:SPU_004948-tr	-0.0523361	3.88808	0.223882	0.636694
transcript:SPU_000355-tr	-0.109944	2.71956	0.470397	0.493722
transcript:SPU_024822-tr	0.0687101	3.96064	0.387171	0.534608
transcript:SPU_020201-tr	-0.331411	3.55641	7.06972	0.00857484
transcript:SPU_023951-tr	-0.178532	4.34387	2.47706	0.120864
transcript:SPU_016101-tr	0.190623	8.15542	9.45225	0.00245092
transcript:SPU_016100-tr	0.427386	3.97808	14.6213	0.00018315
transcript:SPU_005449-tr	0.124168	2.30749	0.432125	0.511822
transcript:SPU_005328-tr	0.127244	3.58392	0.992713	0.32047
transcript:SPU_019473-tr	0.223266	0.726263	0.457713	0.499597
transcript:SPU_013287-tr	-0.224492	4.54998	5.54066	0.0197012
transcript:SPU_019866-tr	0.284994	1.7179	1.63711	0.202434
transcript:SPU_004424-tr	-0.000304787	3.15293	5.14846e-06	0.998192
transcript:SPU_020523-tr	0.0020673	5.84959	0.000841782	0.976887
transcript:SPU_012994-tr	-0.584214	1.02039	3.75572	0.0542536
transcript:SPU_011358-tr	0.183246	0.64942	0.303582	0.582356
transcript:SPU_009100-tr	0.0212161	1.04199	0.00508377	0.943241
transcript:SPU_009099-tr	0.261927	10.1593	18.3364	3.06146e-05
transcript:SPU_026418-tr	0.253805	9.23897	17.0592	5.796e-05
transcript:SPU_006463-tr	0.0636415	5.26184	0.611598	0.435255
transcript:SPU_006462-tr	-0.0547687	7.06233	0.320225	0.578971
transcript:SPU_008264-tr	0.162134	3.95235	2.08773	0.150294
transcript:SPU_009103-tr	0.115148	4.0516	1.10515	0.294605
transcript:SPU_006464-tr	0.641632	0.293733	2.74789	0.0991931
transcript:SPU_027959-tr	0.95397	3.13812	46.0925	1.72844e-10
transcript:SPU_015071-tr	0.0696786	5.44549	0.810954	0.369089
transcript:SPU_026726-tr	0.790002	0.095529	3.59479	0.0597451
transcript:SPU_011205-tr	0.281544	2.42524	2.60679	0.108228
transcript:SPU_012087-tr	0.080676	5.42435	1.05411	0.305994
transcript:SPU_012090-tr	0.147243	5.32796	3.32626	0.0699057
transcript:SPU_012088-tr	-0.270746	3.38843	4.37518	0.0379248
transcript:SPU_012089-tr	-0.126583	1.57174	0.26784	0.605445
transcript:SPU_014300-tr	-0.136014	6.23656	4.23195	0.0411693
transcript:SPU_014299-tr	-0.406404	0.433089	1.32166	0.25188
transcript:SPU_016706-tr	-0.0238339	4.56108	0.0616241	0.804241
transcript:SPU_017877-tr	-0.270609	3.21394	4.02116	0.0464901
transcript:SPU_017876-tr	-0.0956005	3.23252	0.490893	0.484469
transcript:SPU_014301-tr	0.664814	1.53183	7.31635	0.00751556
transcript:SPU_014298-tr	0.188833	2.70948	1.37944	0.241809
transcript:SPU_014304-tr	-0.154545	2.89912	1.05272	0.306312
transcript:SPU_014305-tr	0.104586	0.0764746	0.0700382	0.791596
transcript:SPU_027401-tr	0.745645	0.4572	4.58543	0.0336431
transcript:SPU_027404-tr	0.238031	5.10082	8.03437	0.00513578
transcript:SPU_027402-tr	0.0146753	4.86083	0.0275218	0.868432
transcript:SPU_027403-tr	0.273154	8.19391	19.5842	1.69837e-05
transcript:SPU_009801-tr	-0.174607	2.59911	1.06684	0.3031
transcript:SPU_021181-tr	0.399363	2.83023	6.30696	0.0129421
transcript:SPU_009986-tr	0.0137275	1.68291	0.00356825	0.952436
transcript:SPU_002329-tr	-0.215124	3.2161	2.56308	0.111208
transcript:SPU_002330-tr	0.0164106	4.15859	0.0260248	0.872028
transcript:SPU_025117-tr	-0.0613822	4.36016	0.372416	0.542533
transcript:SPU_025118-tr	0.603254	4.06459	27.977	4.41714e-07
transcript:SPU_002328-tr	0.335746	2.65185	4.38717	0.0376659
transcript:SPU_008992-tr	0.238389	3.97308	4.80698	0.0296783
transcript:SPU_008990-tr	0.125593	2.08851	0.417939	0.518823
transcript:SPU_025210-tr	0.423524	5.57975	29.1581	2.17447e-07
transcript:SPU_025211-tr	0.347275	0.225596	0.790383	0.375218
transcript:SPU_008842-tr	0.280807	3.92049	5.12768	0.0254891
transcript:SPU_008841-tr	0.118518	4.81168	1.59728	0.208071
transcript:SPU_012465-tr	-0.0830362	2.42944	0.213265	0.6448
transcript:SPU_014170-tr	0.307874	8.63997	25.3348	1.20007e-06
transcript:SPU_007545-tr	-0.0695761	2.68439	0.176679	0.674846
transcript:SPU_017048-tr	-0.0391432	4.84052	0.197539	0.65727
transcript:SPU_016603-tr	0.119248	3.85919	1.12483	0.290358
transcript:SPU_015666-tr	0.0448238	11.182	0.516722	0.473212
transcript:SPU_015669-tr	0.127246	3.82533	1.2324	0.268481
transcript:SPU_020838-tr	-0.495843	1.01974	2.56591	0.11143
transcript:SPU_015668-tr	-0.0793892	2.11543	0.16052	0.689172
transcript:SPU_026906-tr	-0.10847	6.91052	3.13529	0.0783741
transcript:SPU_026907-tr	0.0680922	10.5131	1.35576	0.245876
transcript:SPU_026905-tr	-0.110891	6.14767	2.69287	0.102613
transcript:SPU_026910-tr	0.535765	2.81511	11.0868	0.0010624
transcript:SPU_015027-tr	0.20153	2.01611	0.962927	0.32782
transcript:SPU_021355-tr	0.611394	5.65934	54.6574	6.7403e-11
transcript:SPU_021351-tr	-0.10298	6.46809	1.89478	0.172929
transcript:SPU_024925-tr	-0.344717	0.178957	0.719989	0.397347
transcript:SPU_002815-tr	0.254988	7.84203	16.3913	8.82202e-05
transcript:SPU_002816-tr	0.743357	3.78923	38.8054	3.44414e-09
transcript:SPU_002813-tr	-0.247184	0.679611	0.508143	0.47691
transcript:SPU_002817-tr	-0.051605	6.7742	0.670229	0.414097
transcript:SPU_002812-tr	0.346231	4.26468	11.9957	0.000671978
transcript:SPU_002811-tr	0.0731097	4.92044	0.706118	0.401894
transcript:SPU_002809-tr	0.329481	2.19193	2.41014	0.124764
transcript:SPU_002818-tr	0.540838	0.27947	1.94458	0.164958
transcript:SPU_002819-tr	-0.00951297	4.38557	0.00861416	0.926174
transcript:SPU_002820-tr	0.0567427	5.5917	0.540501	0.46322
transcript:SPU_002821-tr	0.19472	0.770576	0.382517	0.537072
transcript:SPU_018432-tr	0.260313	3.86832	1.49707	0.245421
transcript:SPU_002808-tr	-0.120847	3.70127	1.05437	0.305934
transcript:SPU_002807-tr	-0.0811678	4.91841	0.856399	0.356036
transcript:SPU_000070-tr	0.458597	1.5618	3.73163	0.0550238
transcript:SPU_000067-tr	-0.422653	2.63449	6.56664	0.0112419
transcript:SPU_020434-tr	-0.207341	2.28568	1.31027	0.253926
transcript:SPU_000066-tr	-0.224603	1.87837	1.07494	0.301277
transcript:SPU_000071-tr	0.453679	0.62943	1.86941	0.173315
transcript:SPU_023535-tr	0.0581307	0.43716	0.0247975	0.875059
transcript:SPU_023685-tr	-0.0264606	3.87136	0.0552061	0.814518
transcript:SPU_023686-tr	-0.0899726	6.18975	1.74296	0.188507
transcript:SPU_015138-tr	-0.0827053	0.61689	0.0580031	0.809965
transcript:SPU_016656-tr	-0.172114	1.93168	0.686203	0.408599
transcript:SPU_012745-tr	-0.0128019	6.50119	0.0363318	0.849059
transcript:SPU_012744-tr	-0.0441311	5.85625	0.388353	0.533986
transcript:SPU_012746-tr	0.342107	3.19243	4.96559	0.0285191
transcript:SPU_019678-tr	-1.01417	0.013452	5.08564	0.0253769
transcript:SPU_003772-tr	0.119501	4.63964	1.69179	0.195093
transcript:SPU_019315-tr	0.208926	5.92603	8.07406	0.00502945
transcript:SPU_019316-tr	-0.36061	2.89052	5.84492	0.0166593
transcript:SPU_019314-tr	-0.198923	4.35374	3.95569	0.048288
transcript:SPU_005396-tr	-0.485841	1.33055	3.36742	0.0682133
transcript:SPU_017256-tr	0.3507	8.85106	31.6807	9.76759e-08
transcript:SPU_028906-tr	-0.213862	0.298054	0.325079	0.56931
transcript:SPU_018124-tr	-0.071014	4.32426	0.481199	0.488809
transcript:SPU_018123-tr	0.492133	2.27055	6.94228	0.00918152
transcript:SPU_026766-tr	-0.111086	2.98762	0.595414	0.441385
transcript:SPU_021117-tr	0.242189	3.46862	3.69937	0.0560734
transcript:SPU_004687-tr	-0.263999	2.3809	2.10027	0.149081
transcript:SPU_004743-tr	-0.309114	1.45413	1.61003	0.206191
transcript:SPU_011846-tr	-0.747037	0.82377	5.45411	0.0206684
transcript:SPU_026147-tr	-0.0611337	2.50848	0.132452	0.716347
transcript:SPU_026146-tr	-0.0350697	4.11152	0.0933186	0.760699
transcript:SPU_018660-tr	-0.0958931	2.53054	0.304571	0.581743
transcript:SPU_028892-tr	0.095818	2.01975	0.219582	0.639948
transcript:SPU_018659-tr	0.27972	3.02437	3.72245	0.0553204
transcript:SPU_016410-tr	-0.105983	2.03	0.272517	0.602315
transcript:SPU_025119-tr	-0.640084	0.509827	3.15497	0.077495
transcript:SPU_014091-tr	-0.119096	3.17217	0.697526	0.404789
transcript:SPU_006528-tr	0.077286	4.62914	0.678019	0.411402
transcript:SPU_016162-tr	-0.421346	-0.25418	0.837886	0.361275
transcript:SPU_013904-tr	-0.0581324	4.08286	0.305308	0.581286
transcript:SPU_022475-tr	0.123545	0.0473638	0.0885779	0.76635
transcript:SPU_022476-tr	0.0830803	7.08873	1.90177	0.169659
transcript:SPU_008062-tr	-0.0124462	3.58024	0.0101323	0.919937
transcript:SPU_021628-tr	0.16804	9.11968	7.89735	0.00552091
transcript:SPU_001277-tr	-0.0366593	1.18623	0.0187014	0.891385
transcript:SPU_011333-tr	-0.0949594	5.01406	1.11293	0.292962
transcript:SPU_007272-tr	0.0941586	8.15694	2.44654	0.11961
transcript:SPU_020260-tr	0.157272	2.71621	0.959972	0.328561
transcript:SPU_004750-tr	0.142948	6.76624	3.31155	0.0766673
transcript:SPU_003582-tr	-0.32339	6.33625	23.3155	3.00791e-06
transcript:SPU_028028-tr	-0.563845	0.643018	2.88754	0.0910627
transcript:SPU_018843-tr	-0.315153	0.561072	0.796027	0.373522
transcript:SPU_024359-tr	-0.389323	2.21178	4.20982	0.0416962
transcript:SPU_005456-tr	0.00351183	6.33512	0.00275755	0.958181
transcript:SPU_004062-tr	-0.548802	4.08725	24.9688	1.41631e-06
transcript:SPU_012733-tr	0.111886	5.35968	2.02659	0.156367
transcript:SPU_012730-tr	-0.282349	0.295198	0.541639	0.46275
transcript:SPU_014627-tr	-0.444105	2.10196	4.95116	0.0273647
transcript:SPU_004767-tr	-0.144801	3.3609	1.24439	0.266173
transcript:SPU_004766-tr	-0.244759	1.07746	0.756031	0.385777
transcript:SPU_013209-tr	0.0616138	2.72928	0.155652	0.693677
transcript:SPU_020162-tr	-0.0746993	4.56116	0.642222	0.424006
transcript:SPU_028432-tr	-0.141831	5.35357	3.19397	0.0756595
transcript:SPU_028428-tr	-0.398354	1.88531	3.33267	0.0697847
transcript:SPU_015352-tr	-0.154106	2.87912	1.06837	0.302755
transcript:SPU_005390-tr	-0.0829187	2.47477	0.228461	0.63327
transcript:SPU_015353-tr	-0.0597483	3.62485	0.23757	0.626583
transcript:SPU_021845-tr	0.10018	6.38325	2.27522	0.133279
transcript:SPU_018958-tr	0.162384	5.59769	4.61213	0.033137
transcript:SPU_018957-tr	0.0120618	2.60983	0.00501736	0.943614
transcript:SPU_017944-tr	-0.128273	4.90472	2.06625	0.152396
transcript:SPU_017943-tr	0.612604	0.122083	2.23669	0.136655
transcript:SPU_024752-tr	-0.0396234	5.46736	0.253761	0.615079
transcript:SPU_024750-tr	-0.0595431	4.57594	0.411899	0.521856
transcript:SPU_000847-tr	-0.323412	2.76922	4.00217	0.0470355
transcript:SPU_027110-tr	-1.4121	0.415505	12.7727	0.000455812
transcript:SPU_027108-tr	0.217677	1.22001	0.613345	0.434601
transcript:SPU_027107-tr	-0.102576	4.95209	1.44802	0.230488
transcript:SPU_013177-tr	0.151233	5.88176	4.6182	0.0330231
transcript:SPU_023013-tr	-0.00670943	2.19165	0.00124713	0.971869
transcript:SPU_023012-tr	-0.108883	3.32477	0.646039	0.422634
transcript:SPU_023014-tr	-0.133708	5.78572	3.18281	0.0761677
transcript:SPU_012736-tr	-0.113029	4.76931	1.62353	0.204308
transcript:SPU_021935-tr	0.239421	2.93909	2.59662	0.108913
transcript:SPU_021934-tr	-0.317069	3.48029	5.68908	0.0181508
transcript:SPU_009437-tr	0.24378	8.14568	16.0204	9.27785e-05
transcript:SPU_027774-tr	0.0238076	3.17352	0.0285936	0.865918
transcript:SPU_004344-tr	0.173598	5.98382	6.26598	0.0132338
transcript:SPU_004345-tr	0.648852	8.19236	30.3455	0.000186893
transcript:SPU_020578-tr	0.273286	3.64714	5.00572	0.0265392
transcript:SPU_023614-tr	-0.365687	0.0409601	0.765638	0.382782
transcript:SPU_012193-tr	-0.463879	0.632737	1.92129	0.167497
transcript:SPU_024037-tr	0.304423	2.25092	2.70165	0.102059
transcript:SPU_024038-tr	0.0714752	0.931658	0.059786	0.807124
transcript:SPU_005475-tr	0.278956	0.781116	0.689026	0.408511
transcript:SPU_021878-tr	-0.0937893	4.16719	0.85144	0.357429
transcript:SPU_020347-tr	0.188452	1.72217	0.726583	0.395171
transcript:SPU_016426-tr	-0.278316	1.23634	1.07799	0.300595
transcript:SPU_022514-tr	0.126062	7.36705	4.49663	0.0353857
transcript:SPU_022515-tr	-0.0640813	4.53271	0.434295	0.510764
transcript:SPU_021944-tr	0.172383	2.40984	0.917217	0.339613
transcript:SPU_021946-tr	-0.0531947	1.56685	0.0475143	0.827703
transcript:SPU_021945-tr	0.843268	0.795018	6.68993	0.0106196
transcript:SPU_011064-tr	0.0159586	6.28208	0.0511565	0.821374
transcript:SPU_000477-tr	-0.194077	4.31357	3.93467	0.0488811
transcript:SPU_000973-tr	0.114228	0.599585	0.110018	0.740525
transcript:SPU_000972-tr	0.491142	2.42989	8.01034	0.00520125
transcript:SPU_009634-tr	0.201717	4.4558	4.2643	0.0404116
transcript:SPU_017988-tr	0.0252861	4.20506	0.0620271	0.803615
transcript:SPU_020272-tr	0.0170411	1.47773	0.00489247	0.944317
transcript:SPU_006522-tr	0.243886	3.61051	3.93898	0.0487587
transcript:SPU_018291-tr	-0.281877	3.34334	4.60152	0.0333372
transcript:SPU_018289-tr	0.210134	2.12434	1.17517	0.279849
transcript:SPU_000660-tr	0.417745	2.38186	5.56451	0.019443
transcript:SPU_000661-tr	0.341636	3.8907	9.2944	0.0026594
transcript:SPU_017679-tr	0.0146815	3.12662	0.0106815	0.917804
transcript:SPU_017690-tr	-0.149127	3.75253	1.64714	0.201063
transcript:SPU_017691-tr	0.011999	3.39279	0.00584614	0.939389
transcript:SPU_002376-tr	0.100884	4.65703	1.11358	0.292776
transcript:SPU_002375-tr	-0.0395989	4.06734	0.133514	0.715262
transcript:SPU_002373-tr	0.152912	4.34884	2.33458	0.128353
transcript:SPU_002374-tr	0.0660802	8.72854	1.23229	0.268501
transcript:SPU_019726-tr	0.0899476	6.14104	1.75104	0.187491
transcript:SPU_026757-tr	-0.0918821	7.13216	2.20663	0.139237
transcript:SPU_026759-tr	-0.145472	4.07056	1.91457	0.168238
transcript:SPU_026758-tr	-0.481931	2.0717	5.67713	0.0182709
transcript:SPU_007051-tr	0.240892	1.5909	1.06101	0.304421
transcript:SPU_007050-tr	0.0213205	5.91758	0.0923112	0.761624
transcript:SPU_003100-tr	-0.122124	1.90368	0.321028	0.571793
transcript:SPU_003098-tr	-0.738264	1.04593	6.45246	0.011959
transcript:SPU_003099-tr	0.0196933	4.06213	0.0349206	0.851981
transcript:SPU_024462-tr	-0.47558	1.0657	2.56112	0.111402
transcript:SPU_018021-tr	-0.415058	2.46116	4.8197	0.0294661
transcript:SPU_008563-tr	0.179777	5.77331	4.77196	0.0324547
transcript:SPU_020609-tr	0.148372	8.20644	4.49467	0.0389931
transcript:SPU_020610-tr	0.176402	8.84087	9.06044	0.0030024
transcript:SPU_020608-tr	0.14482	4.2621	2.10222	0.148894
transcript:SPU_011045-tr	-0.0239355	11.2936	0.154904	0.694377
transcript:SPU_027188-tr	0.0969566	9.12879	2.78022	0.0972425
transcript:SPU_027457-tr	-0.144892	3.95945	1.77548	0.184456
transcript:SPU_007787-tr	-0.276626	1.05344	0.924708	0.337583
transcript:SPU_007788-tr	-0.0556951	3.939	0.26294	0.608761
transcript:SPU_027144-tr	0.10282	3.04731	0.479091	0.489762
transcript:SPU_002836-tr	-0.508835	0.50747	2.03482	0.155532
transcript:SPU_006196.b-tr	0.206768	9.13757	11.713	0.00077449
transcript:SPU_027147-tr	-0.0962628	5.88779	1.80634	0.180707
transcript:SPU_010468-tr	0.784315	0.622566	5.05959	0.0257498
transcript:SPU_002838-tr	0.0389305	1.754	0.0316704	0.858961
transcript:SPU_017150-tr	-0.075937	0.688037	0.0530164	0.818167
transcript:SPU_002835-tr	0.260064	0.267786	0.490018	0.484859
transcript:SPU_017149-tr	0.553564	0.0771448	1.89691	0.170202
transcript:SPU_017148-tr	0.178309	5.24454	4.47066	0.0359131
transcript:SPU_017147-tr	0.404342	0.493925	1.27766	0.259897
transcript:SPU_007014-tr	0.186277	7.26545	8.59023	0.00383595
transcript:SPU_019202-tr	-0.21629	3.37559	2.62966	0.106703
transcript:SPU_008623-tr	0.221866	0.490739	0.412626	0.521489
transcript:SPU_025872-tr	-0.30666	1.85727	2.10558	0.148572
transcript:SPU_008103-tr	-0.322206	2.95187	4.87521	0.0285588
transcript:SPU_003820-tr	-0.127434	2.93465	0.730657	0.393851
transcript:SPU_023313-tr	-0.204008	4.14222	3.59173	0.0597962
transcript:SPU_004809-tr	0.236477	6.30372	12.0941	0.000639622
transcript:SPU_003139-tr	0.190956	2.46399	1.18664	0.277522
transcript:SPU_003140-tr	0.0986394	5.57752	1.68509	0.195976
transcript:SPU_013547-tr	-0.199156	3.00004	1.75335	0.187201
transcript:SPU_008063-tr	-0.156781	4.564	2.7044	0.101886
transcript:SPU_013617-tr	-0.0421041	7.30622	0.491134	0.484362
transcript:SPU_027410-tr	0.240035	7.20045	14.1293	0.000233099
transcript:SPU_008605-tr	0.538368	-0.0389984	1.65276	0.2003
transcript:SPU_008606-tr	0.42409	4.63717	20.5752	1.06772e-05
transcript:SPU_011258-tr	0.955546	0.676254	8.28242	0.00450734
transcript:SPU_005008-tr	-0.765225	1.46187	7.90444	0.005611
transcript:SPU_003290-tr	0.116881	10.6137	3.69217	0.0563107
transcript:SPU_023006-tr	0.213946	0.864364	0.443938	0.506115
transcript:SPU_000865-tr	-0.0982528	4.71891	1.1864	0.277571
transcript:SPU_011646-tr	0.0675126	0.141902	0.0281238	0.867019
transcript:SPU_002049-tr	-0.359467	2.6801	4.90589	0.02807
transcript:SPU_015927-tr	-0.242962	5.52397	10.1112	0.00174626
transcript:SPU_015928-tr	0.0559436	6.09554	0.686307	0.408564
transcript:SPU_008007-tr	-0.130344	0.350271	0.116445	0.733336
transcript:SPU_017546-tr	-0.181821	2.65593	1.2621	0.262809
transcript:SPU_001621-tr	-0.0260991	4.87153	0.0848588	0.771167
transcript:SPU_025703-tr	0.105968	4.8872	1.42093	0.234882
transcript:SPU_025705-tr	0.143682	8.79722	5.83242	0.0167741
transcript:SPU_025704-tr	0.0397235	1.83267	0.034446	0.852979
transcript:SPU_025814-tr	0.086503	9.05882	2.05308	0.153702
transcript:SPU_025812-tr	0.0759823	6.17292	1.28307	0.258896
transcript:SPU_007645-tr	0.538135	1.64545	5.42254	0.0210335
transcript:SPU_000529-tr	0.611597	2.18638	7.54741	0.00790694
transcript:SPU_016908-tr	-0.272564	1.29819	1.00038	0.318731
transcript:SPU_016909-tr	-0.52916	0.0940073	1.56391	0.212781
transcript:SPU_011839-tr	-0.480663	0.82795	2.30363	0.130896
transcript:SPU_011837-tr	0.151849	9.03042	6.29553	0.0130227
transcript:SPU_003282-tr	-0.051047	1.17557	0.0360894	0.849554
transcript:SPU_026142-tr	0.113654	1.80519	0.267758	0.6055
transcript:SPU_026141-tr	-0.00259724	1.69452	0.000115464	0.991442
transcript:SPU_012025-tr	0.137519	2.11974	0.493864	0.483152
transcript:SPU_012023-tr	-0.0816609	4.98333	0.86254	0.354322
transcript:SPU_014378-tr	0.421348	4.17112	16.8858	6.11623e-05
transcript:SPU_022969-tr	-1.04531	0.310691	7.51222	0.0067711
transcript:SPU_002590-tr	-0.198805	3.31951	2.25781	0.134763
transcript:SPU_002589-tr	0.175763	0.843955	0.303893	0.582162
transcript:SPU_009922-tr	0.0535621	2.8536	0.122743	0.726504
transcript:SPU_023015-tr	0.878657	0.237228	4.98459	0.0268558
transcript:SPU_023016-tr	-0.518558	10.1839	5.49538	0.0425554
transcript:SPU_018054-tr	-0.474722	7.82455	5.55686	0.0416379
transcript:SPU_001796-tr	-0.456813	10.6078	7.33018	0.0231951
transcript:SPU_001795-tr	0.0300999	6.2848	0.208223	0.648736
transcript:SPU_015055-tr	-0.092781	3.26439	0.472342	0.492831
transcript:SPU_011569-tr	-0.299436	2.64165	3.05481	0.0823482
transcript:SPU_012032-tr	-0.00777928	4.65882	0.00712055	0.932849
transcript:SPU_028543-tr	-0.0690783	5.7879	0.923934	0.337784
transcript:SPU_013501-tr	0.0400601	3.53307	0.0992013	0.753169
transcript:SPU_013502-tr	-0.0427007	3.8117	0.124789	0.724437
transcript:SPU_002881-tr	0.28088	6.92267	17.4795	5.08374e-05
transcript:SPU_002880-tr	0.198629	9.4996	10.8532	0.00119603
transcript:SPU_002879-tr	0.0592497	2.519	0.127432	0.721544
transcript:SPU_002882-tr	-0.110885	4.92279	1.62389	0.204258
transcript:SPU_028130-tr	0.177936	4.78146	3.9192	0.0493223
transcript:SPU_002878-tr	0.115726	3.67465	0.983493	0.322722
transcript:SPU_002071-tr	0.215295	2.25562	1.39748	0.238767
transcript:SPU_002070-tr	-0.0810512	7.2215	1.83322	0.177511
transcript:SPU_002072-tr	0.55596	2.49109	10.4338	0.00148071
transcript:SPU_002069-tr	0.0511136	4.10011	0.235357	0.628193
transcript:SPU_018656-tr	-0.0335615	4.43099	0.110886	0.739554
transcript:SPU_015502-tr	0.0127755	2.15297	0.00440028	0.947188
transcript:SPU_009073-tr	-0.176112	8.23146	8.87674	0.00330335
transcript:SPU_009072-tr	0.1279	2.55825	0.591951	0.442714
transcript:SPU_001454-tr	-0.266634	6.64404	15.5068	0.000129885
transcript:SPU_001450-tr	-0.205641	3.91264	3.49494	0.063245
transcript:SPU_006115-tr	-0.103936	3.4992	0.674675	0.412556
transcript:SPU_008298-tr	0.116178	2.58673	0.50802	0.476956
transcript:SPU_008299-tr	0.508772	0.65023	2.28292	0.132628
transcript:SPU_001452-tr	-0.14658	8.17943	5.99343	0.0153565
transcript:SPU_001453-tr	-0.803034	0.433402	4.55181	0.0342919
transcript:SPU_001387-tr	0.141551	3.88372	1.62423	0.204211
transcript:SPU_008781-tr	0.189457	4.21968	3.42389	0.0659631
transcript:SPU_000245-tr	0.0670693	1.32565	0.068245	0.79422
transcript:SPU_000244-tr	-0.0949325	5.82666	1.75919	0.186472
transcript:SPU_006864-tr	-0.374599	1.08258	1.62107	0.204661
transcript:SPU_017342-tr	-0.139873	2.03841	0.510962	0.475685
transcript:SPU_009320-tr	-0.0183767	5.38304	0.0487158	0.825573
transcript:SPU_027344-tr	0.378233	4.94199	17.3041	5.47504e-05
transcript:SPU_023799-tr	0.0813245	1.59816	0.11767	0.731992
transcript:SPU_017579-tr	-0.554888	2.86443	12.8818	0.000431736
transcript:SPU_017578-tr	0.308967	3.09853	4.41888	0.0369898
transcript:SPU_028627-tr	-0.277906	0.351252	0.557545	0.456264
transcript:SPU_012158-tr	-0.46062	3.18179	11.4944	0.000864619
transcript:SPU_012157-tr	0.200155	3.75132	2.7383	0.100139
transcript:SPU_004609-tr	0.171611	8.80418	7.60612	0.00644161
transcript:SPU_004608-tr	-0.636987	3.276	22.8566	3.71271e-06
transcript:SPU_004444-tr	-0.25836	2.2588	1.77822	0.18412
transcript:SPU_004441-tr	-0.105434	4.94754	1.43579	0.23246
transcript:SPU_004442-tr	-0.121618	2.41499	0.442298	0.5069
transcript:SPU_004443-tr	-0.536285	2.34623	8.51796	0.00398374
transcript:SPU_028009-tr	0.0463001	7.29836	0.583949	0.445808
transcript:SPU_009263-tr	0.010954	9.0751	0.0352852	0.851219
transcript:SPU_012832-tr	-0.140148	2.29259	0.554946	0.457314
transcript:SPU_009258-tr	-0.512478	1.14684	3.23196	0.0739563
transcript:SPU_009259-tr	-0.157437	5.08129	3.52906	0.0619825
transcript:SPU_009262-tr	0.0446503	7.44686	0.543242	0.46209
transcript:SPU_009261-tr	-0.219708	3.89265	3.79387	0.0530576
transcript:SPU_024650-tr	0.18771	1.97448	0.775296	0.379843
transcript:SPU_002061-tr	-0.124168	0.842299	0.153707	0.6955
transcript:SPU_009175-tr	-0.244338	0.104583	0.378211	0.53937
transcript:SPU_024588-tr	0.204132	0.153273	0.277027	0.59933
transcript:SPU_021259-tr	-0.190649	4.27996	3.41637	0.0662582
transcript:SPU_021258-tr	1.6126	0.371866	16.2245	8.40729e-05
transcript:SPU_016649-tr	-0.369962	2.78311	4.67919	0.0325507
transcript:SPU_006784-tr	-0.319274	3.75622	7.37223	0.00729494
transcript:SPU_012113-tr	-0.0112379	0.434022	0.000957584	0.975349
transcript:SPU_017255-tr	0.0394637	1.8995	0.0357649	0.850223
transcript:SPU_003378-tr	-0.0277496	4.80381	0.0891577	0.765622
transcript:SPU_022825-tr	-0.814108	1.85589	13.2213	0.000364797
transcript:SPU_020245-tr	-0.228497	0.707572	0.490916	0.484459
transcript:SPU_020246-tr	-0.0747364	1.20595	0.0723552	0.788258
transcript:SPU_020247-tr	-0.00693748	5.66057	0.00798374	0.92893
transcript:SPU_020248-tr	0.128772	4.26045	1.47236	0.227429
transcript:SPU_020249-tr	-0.229054	3.06067	2.56011	0.111414
transcript:SPU_008762-tr	1.15068	1.47909	19.0808	2.24257e-05
transcript:SPU_023776-tr	0.167948	1.28865	0.415897	0.519845
transcript:SPU_023778-tr	0.355833	2.24977	3.63598	0.058199
transcript:SPU_023775-tr	0.12637	2.51224	0.581763	0.44666
transcript:SPU_026354-tr	-0.290243	0.561046	0.740428	0.390714
transcript:SPU_012404-tr	-0.0368998	4.62339	0.137391	0.711546
transcript:SPU_022756-tr	0.30053	4.80146	10.9188	0.00115684
transcript:SPU_022757-tr	0.25233	9.33572	16.4608	7.50252e-05
transcript:SPU_022753-tr	0.862455	5.50993	19.0994	0.00160873
transcript:SPU_024491-tr	0.22365	2.3086	1.35866	0.245616
transcript:SPU_003146-tr	-0.0434987	1.24124	0.0259108	0.872306
transcript:SPU_008281-tr	0.344318	2.74597	4.9379	0.0275693
transcript:SPU_008280-tr	0.0250412	3.26236	0.032836	0.856417
transcript:SPU_015704-tr	-0.00134289	2.78351	7.24391e-05	0.993219
transcript:SPU_010219-tr	-0.0828478	2.44642	0.215783	0.642953
transcript:SPU_010218-tr	-0.222949	5.38943	7.89637	0.00552379
transcript:SPU_004048-tr	0.344064	2.05931	3.11709	0.0792376
transcript:SPU_021413-tr	-0.0488751	6.72537	0.584959	0.445416
transcript:SPU_024945-tr	0.0863742	0.640815	0.0659809	0.797597
transcript:SPU_011359-tr	0.101856	0.0115928	0.0539822	0.816562
transcript:SPU_016600-tr	-0.217621	0.796367	0.446541	0.504872
transcript:SPU_016601-tr	0.350244	3.24691	5.88231	0.0165865
transcript:SPU_016602-tr	0.356246	2.81013	4.91532	0.0279215
transcript:SPU_023659-tr	0.103545	7.87911	2.89125	0.090857
transcript:SPU_023660-tr	-0.16947	3.75693	2.14523	0.144826
transcript:SPU_025195-tr	1.33557	1.3485	26.7629	6.3104e-07
transcript:SPU_016430-tr	0.732783	2.54909	17.3729	4.8437e-05
transcript:SPU_016471-tr	1.52936	1.60596	39.4307	2.65238e-09
transcript:SPU_005664-tr	-0.0651456	1.51005	0.0679348	0.794677
transcript:SPU_014896-tr	0.236803	2.586	2.01083	0.157977
transcript:SPU_014897-tr	-0.192518	6.00725	4.96616	0.031333
transcript:SPU_014242-tr	0.245831	6.51998	13.7284	0.000283933
transcript:SPU_008368-tr	-0.152628	4.3561	2.47561	0.11745
transcript:SPU_005151-tr	-0.104684	4.61504	1.27736	0.259953
transcript:SPU_027278-tr	-0.345923	2.01712	2.83602	0.0939739
transcript:SPU_027279-tr	-0.00736968	4.06039	0.00441654	0.947093
transcript:SPU_024692-tr	-0.402154	0.351252	1.21033	0.272795
transcript:SPU_024691-tr	-0.123732	6.41594	3.35051	0.0689032
transcript:SPU_023155-tr	0.05663	2.83453	0.12714	0.72185
transcript:SPU_023156-tr	0.214727	4.57311	5.16467	0.0242801
transcript:SPU_007763-tr	-0.0703474	2.49774	0.172759	0.678186
transcript:SPU_004561-tr	-0.217585	7.14391	12.3717	0.00055668
transcript:SPU_004868-tr	0.082533	3.58843	0.479611	0.489526
transcript:SPU_004867-tr	0.758807	2.00069	13.5032	0.000317317
transcript:SPU_004870-tr	0.0507423	1.76535	0.0538879	0.816705
transcript:SPU_000836-tr	0.664125	1.56473	7.35929	0.00734543
transcript:SPU_000835-tr	-0.353756	3.64315	7.42202	0.00717911
transcript:SPU_017598-tr	-0.461396	4.09332	15.5585	0.000126763
transcript:SPU_025763-tr	-0.264504	3.17146	3.57425	0.0603522
transcript:SPU_022632-tr	-0.121805	5.7014	2.69338	0.102581
transcript:SPU_027715-tr	-0.188105	3.38373	1.94637	0.164933
transcript:SPU_027143-tr	-0.374733	3.43097	7.54716	0.00677952
transcript:SPU_024863-tr	0.276626	5.95783	14.6618	0.000179562
transcript:SPU_024864-tr	0.29583	0.971072	0.965351	0.327213
transcript:SPU_017313-tr	0.123261	1.44197	0.239278	0.625347
transcript:SPU_025762-tr	-0.342107	3.39653	7.13159	0.00829538
transcript:SPU_019982-tr	0.540946	2.16824	8.17698	0.00476419
transcript:SPU_001309-tr	-0.0256578	7.1008	0.169155	0.681372
transcript:SPU_001308-tr	-0.0347164	3.21213	0.0655703	0.798203
transcript:SPU_001310-tr	0.236296	7.19443	14.7346	0.000173285
transcript:SPU_001307-tr	0.0294294	4.49077	0.088901	0.765936
transcript:SPU_001311-tr	-0.0229675	1.46538	0.00841192	0.927029
transcript:SPU_023592-tr	-0.455722	2.5249	6.99031	0.00894785
transcript:SPU_003812-tr	-0.140545	4.67737	2.2669	0.133986
transcript:SPU_018619-tr	-0.098073	4.458	0.940509	0.333896
transcript:SPU_009685-tr	-0.309561	3.26717	5.39782	0.0213241
transcript:SPU_009686-tr	-0.00720619	5.11744	0.00730813	0.931973
transcript:SPU_014750-tr	0.305255	2.23396	2.75768	0.0985982
transcript:SPU_005315-tr	0.228479	3.38263	3.18878	0.0758953
transcript:SPU_001889-tr	-0.27954	4.40245	7.7455	0.00609418
transcript:SPU_018995-tr	0.399363	2.33246	4.79696	0.0298465
transcript:SPU_001573-tr	0.0960302	1.85349	0.188576	0.664645
transcript:SPU_000446-tr	-0.0815274	3.32067	0.348153	0.556033
transcript:SPU_024512-tr	-0.150316	1.90003	0.52641	0.4691
transcript:SPU_028060-tr	-0.0770327	2.00368	0.129136	0.719944
transcript:SPU_019696-tr	-1.22058	0.953149	15.9133	9.7709e-05
transcript:SPU_028347-tr	0.0756699	2.32145	0.16863	0.68184
transcript:SPU_005927-tr	-0.589879	0.0662489	1.92877	0.166677
transcript:SPU_023428-tr	0.17337	0.0551938	0.178165	0.673479
transcript:SPU_019683-tr	0.280662	6.22561	14.9782	0.000183159
transcript:SPU_024791-tr	-0.231862	1.21992	0.74609	0.388912
transcript:SPU_007535-tr	0.320743	0.473692	0.746154	0.389689
transcript:SPU_004388-tr	-0.629102	1.47225	6.20078	0.0137122
transcript:SPU_004387-tr	-0.357593	2.08055	3.06204	0.0819121
transcript:SPU_004386-tr	-0.421993	2.90604	7.28747	0.0076592
transcript:SPU_004385-tr	-0.554919	1.60986	4.61493	0.0336509
transcript:SPU_010982-tr	-0.0142354	3.06714	0.00969769	0.921668
transcript:SPU_013073-tr	-1.08256	3.36134	32.3663	4.68594e-06
transcript:SPU_006789-tr	-0.0358489	3.12006	0.0634643	0.801401
transcript:SPU_004918-tr	-0.615505	1.29861	5.39244	0.0213878
transcript:SPU_009588-tr	0.151716	7.31711	6.06223	0.0147893
transcript:SPU_018800-tr	-0.0718778	3.73562	0.365747	0.546123
transcript:SPU_018801-tr	0.106847	5.58256	1.84534	0.176094
transcript:SPU_001368-tr	0.0552246	7.89532	0.888868	0.347098
transcript:SPU_020127-tr	-0.771439	0.347402	4.14567	0.0432645
transcript:SPU_008270-tr	-0.638622	2.25628	11.3521	0.000929008
transcript:SPU_008272-tr	-0.209771	2.55615	1.48511	0.224635
transcript:SPU_020128-tr	0.2517	7.30817	16.5921	7.04312e-05
transcript:SPU_010743-tr	0.162761	4.90305	3.60951	0.0591122
transcript:SPU_010742-tr	-0.149632	3.95474	1.6913	0.195158
transcript:SPU_010741-tr	0.240663	0.444404	0.480912	0.488939
transcript:SPU_010745-tr	1.54959	0.410972	17.1075	5.49952e-05
transcript:SPU_003791-tr	-0.639527	2.27564	12.1615	0.000618408
transcript:SPU_003792-tr	-0.43501	0.550769	1.62495	0.204111
transcript:SPU_003793-tr	-0.0546191	4.81705	0.316839	0.574868
transcript:SPU_000739-tr	-0.260715	4.428	6.61618	0.010972
transcript:SPU_003746-tr	-0.0774134	1.4085	0.0891756	0.765586
transcript:SPU_003758-tr	-0.170439	4.7384	3.70109	0.0560168
transcript:SPU_003759-tr	-0.0398561	2.14804	0.0445677	0.833049
transcript:SPU_024621-tr	0.208243	0.871175	0.473284	0.492401
transcript:SPU_006536-tr	-0.0768039	4.88962	0.771393	0.381004
transcript:SPU_003760-tr	0.11858	4.80908	1.82791	0.178138
transcript:SPU_003761-tr	-0.131006	5.72962	1.02777	0.327619
transcript:SPU_020047-tr	0.00313963	5.48024	0.00163391	0.967804
transcript:SPU_011835-tr	-0.269923	3.03889	3.55596	0.0610066
transcript:SPU_030265-tr	-0.627698	0.958476	3.91962	0.04931
transcript:SPU_023630-tr	0.0978951	0.671588	0.0905448	0.763847
transcript:SPU_023632-tr	-0.855495	0.602509	6.17909	0.0138753
transcript:SPU_015163-tr	-0.0599692	4.11584	0.301608	0.583583
transcript:SPU_015164-tr	0.142646	3.8936	1.51092	0.220667
transcript:SPU_003672-tr	-0.126691	3.31567	0.560912	0.459188
transcript:SPU_027580-tr	0.0435829	3.28598	0.111822	0.738484
transcript:SPU_000922-tr	0.219087	7.16852	12.7858	0.000452844
transcript:SPU_016451-tr	-0.0739142	3.26393	0.280632	0.59699
transcript:SPU_021876-tr	0.0431492	1.15707	0.0231308	0.879295
transcript:SPU_016407-tr	-0.0974002	4.26329	0.929861	0.336244
transcript:SPU_016408-tr	-0.113718	3.09885	0.655026	0.419432
transcript:SPU_018117-tr	-0.344523	1.84855	2.51037	0.114924
transcript:SPU_022731-tr	-0.707461	1.64359	9.024	0.00305977
transcript:SPU_005518-tr	-0.0914794	4.17242	0.810473	0.369231
transcript:SPU_018972-tr	-0.386671	3.23526	7.26839	0.00772394
transcript:SPU_018971-tr	0.236817	2.78192	2.40992	0.122394
transcript:SPU_015832-tr	-0.0233177	1.82862	0.011195	0.91587
transcript:SPU_015833-tr	0.087641	4.0487	0.677116	0.411713
transcript:SPU_014248-tr	0.0754756	4.54795	0.594077	0.441953
transcript:SPU_014247-tr	0.645066	0.169475	2.7099	0.101541
transcript:SPU_014250-tr	0.130631	2.70274	0.683598	0.409488
transcript:SPU_014246-tr	-0.108099	2.06272	0.271922	0.602712
transcript:SPU_026711-tr	0.0805116	6.50749	1.56215	0.213037
transcript:SPU_016246-tr	0.22419	5.49943	8.37476	0.00429411
transcript:SPU_014244-tr	0.0785495	7.12682	1.70414	0.19348
transcript:SPU_014243-tr	-0.231613	4.89205	6.17558	0.0141899
transcript:SPU_014251-tr	0.0286011	3.00716	0.0378685	0.845936
transcript:SPU_024698-tr	0.315157	5.309	14.4197	0.000204862
transcript:SPU_003747-tr	0.116	2.63774	0.521402	0.471218
transcript:SPU_003748-tr	-0.0896199	2.6783	0.310641	0.578007
transcript:SPU_003750-tr	0.241724	6.37596	13.3244	0.000346646
transcript:SPU_003749-tr	-0.0762389	5.28939	0.865967	0.35337
transcript:SPU_002236-tr	0.138266	6.80023	4.58844	0.0335942
transcript:SPU_002238-tr	0.0360871	3.98048	0.0793628	0.779336
transcript:SPU_026825-tr	-0.416831	3.14265	8.86845	0.00331764
transcript:SPU_002237-tr	0.0410183	4.99131	0.218471	0.640795
transcript:SPU_025501-tr	0.213004	3.77856	3.32885	0.069798
transcript:SPU_025502-tr	-0.305487	4.47649	9.86983	0.00197647
transcript:SPU_024598-tr	-0.135185	3.29452	1.02049	0.313813
transcript:SPU_025504-tr	-0.471725	1.69304	4.14934	0.0431732
transcript:SPU_025503-tr	-0.1306	2.26461	0.508468	0.476763
transcript:SPU_023739-tr	-0.225409	2.88327	2.1843	0.141241
transcript:SPU_008869-tr	-0.430791	0.471672	1.46351	0.228021
transcript:SPU_022228-tr	0.0563578	4.17651	0.243894	0.622885
transcript:SPU_016532-tr	0.0552243	2.28426	0.0925391	0.761339
transcript:SPU_008916-tr	-0.0630256	3.55481	0.273627	0.601578
transcript:SPU_011283-tr	0.612414	0.44258	3.0493	0.0825453
transcript:SPU_006123-tr	0.111665	7.64026	3.57081	0.0604746
transcript:SPU_006124-tr	0.14525	5.50907	3.5342	0.0617948
transcript:SPU_006125-tr	0.130578	0.436802	0.125567	0.723549
transcript:SPU_011186-tr	-0.313594	2.07168	2.33826	0.128055
transcript:SPU_011189-tr	-0.127738	5.47444	2.61877	0.107426
transcript:SPU_011190-tr	-0.353856	4.00903	8.58571	0.00433231
transcript:SPU_028525-tr	0.0049994	5.24379	0.00393479	0.950055
transcript:SPU_015419-tr	-0.0859554	3.15915	0.385414	0.535536
transcript:SPU_016604-tr	-0.398836	1.25435	2.25102	0.135347
transcript:SPU_009841-tr	0.370565	0.91486	1.41876	0.235238
transcript:SPU_023181-tr	-0.662269	1.63363	7.78398	0.00586204
transcript:SPU_019269-tr	-0.0278997	1.28444	0.0104968	0.918515
transcript:SPU_019270-tr	-0.0158574	4.36543	0.0254633	0.873404
transcript:SPU_019271-tr	0.113309	5.15361	1.78818	0.182902
transcript:SPU_027608-tr	0.0846702	1.64978	0.135594	0.71315
transcript:SPU_027606-tr	-0.00518915	1.27534	0.000385109	0.984366
transcript:SPU_027607-tr	-0.13236	6.38367	3.99404	0.0472261
transcript:SPU_003805-tr	0.130852	5.69335	2.98463	0.0858413
transcript:SPU_028789-tr	-0.21649	1.25577	0.614766	0.43407
transcript:SPU_005417-tr	-0.323297	3.86011	7.51575	0.00678356
transcript:SPU_015290-tr	-0.226423	8.27503	14.5526	0.000189411
transcript:SPU_004140-tr	0.383927	2.6788	5.54159	0.0196911
transcript:SPU_004853-tr	0.0321009	2.80544	0.0420319	0.8378
transcript:SPU_004854-tr	0.293537	-0.132164	0.461761	0.49771
transcript:SPU_009539-tr	-0.186749	0.970041	0.390476	0.532872
transcript:SPU_020457-tr	0.260132	3.26873	3.70635	0.0558446
transcript:SPU_005722-tr	0.0514399	0.812128	0.0257579	0.872689
transcript:SPU_007524-tr	-0.00836346	4.12513	0.0065385	0.935646
transcript:SPU_004376-tr	0.167918	2.98168	1.30123	0.255563
transcript:SPU_018527-tr	-0.147624	3.34785	1.25099	0.264913
transcript:SPU_017016-tr	0.862129	0.239238	5.08212	0.025427
transcript:SPU_003444-tr	0.0413971	4.1163	0.159117	0.690462
transcript:SPU_028427-tr	-0.0464165	2.07671	0.0546832	0.815382
transcript:SPU_003589-tr	-0.179954	2.80693	1.31492	0.253087
transcript:SPU_020781-tr	0.138122	-0.0868863	0.0967364	0.756156
transcript:SPU_012326-tr	0.121029	3.51294	0.924832	0.33755
transcript:SPU_000597-tr	0.16574	8.40688	8.02042	0.00517368
transcript:SPU_017896-tr	-0.0702025	6.77762	1.18894	0.277058
transcript:SPU_021280-tr	-0.130295	4.3826	1.6922	0.19504
transcript:SPU_022351-tr	-0.0469036	3.69835	0.158289	0.691226
transcript:SPU_023286-tr	-0.0849513	3.50589	0.424895	0.515398
transcript:SPU_026509-tr	0.18263	1.49036	0.55045	0.459139
transcript:SPU_019939-tr	-0.373868	1.69837	2.68942	0.102832
transcript:SPU_018090-tr	-0.382902	2.66032	5.53234	0.019792
transcript:SPU_025047-tr	-0.268447	1.64401	1.41389	0.236039
transcript:SPU_025048-tr	0.245166	0.481123	0.459638	0.498698
transcript:SPU_024308-tr	-0.0460986	4.361	0.212598	0.645318
transcript:SPU_024309-tr	-0.0289892	2.37138	0.0265515	0.870751
transcript:SPU_024310-tr	0.247537	6.19301	13.5742	0.000306372
transcript:SPU_015709-tr	-0.0675089	4.6556	0.530182	0.467514
transcript:SPU_015708-tr	0.186161	8.73885	9.92712	0.00191915
transcript:SPU_012755-tr	-0.228096	-0.10408	0.279282	0.597849
transcript:SPU_020646-tr	-0.12209	5.85739	2.79983	0.0960798
transcript:SPU_019480-tr	0.081523	1.76272	0.131945	0.716867
transcript:SPU_018816-tr	-0.0857399	1.23611	0.0993721	0.752964
transcript:SPU_018815-tr	0.426942	1.73974	3.35446	0.0687416
transcript:SPU_018814-tr	-0.0569283	3.45424	0.191302	0.66238
transcript:SPU_018335-tr	-0.364971	4.65362	13.0716	0.000430063
transcript:SPU_023285-tr	-0.182722	3.70922	2.52054	0.114196
transcript:SPU_016575-tr	-0.138084	5.91522	3.73825	0.054811
transcript:SPU_005124-tr	0.298651	1.43354	1.43028	0.233354
transcript:SPU_016576-tr	-0.355578	1.44397	1.95748	0.163571
transcript:SPU_016574-tr	-0.0679273	4.36525	0.465587	0.495936
transcript:SPU_023652-tr	-0.0497875	2.55097	0.0882661	0.766749
transcript:SPU_016217-tr	-0.0239839	1.0897	0.00700254	0.933407
transcript:SPU_023651-tr	0.0523404	4.74363	0.33341	0.564408
transcript:SPU_010625-tr	0.0329824	6.41967	0.239449	0.625224
transcript:SPU_010637-tr	-0.0473456	6.11049	0.475734	0.491284
transcript:SPU_010626-tr	0.154611	9.26827	6.0041	0.0152936
transcript:SPU_010636-tr	0.323153	5.41904	16.1143	8.86667e-05
transcript:SPU_010635-tr	-0.137913	5.07822	2.59665	0.108911
transcript:SPU_023654-tr	-0.302764	2.4307	3.07838	0.0811084
transcript:SPU_023653-tr	-0.101915	5.10786	1.49977	0.222369
transcript:SPU_003403-tr	-0.0420593	6.1117	0.381345	0.537695
transcript:SPU_003402-tr	-0.225057	9.04846	7.43097	0.0110709
transcript:SPU_010634-tr	-0.274797	4.56044	7.60866	0.00649279
transcript:SPU_010627-tr	-0.262545	5.24995	9.47295	0.00243419
transcript:SPU_014537-tr	-1.00531	1.30373	14.1354	0.000232396
transcript:SPU_001804-tr	0.0219188	3.73019	0.0337196	0.854519
transcript:SPU_001484-tr	0.0402102	1.58283	0.0289653	0.865058
transcript:SPU_003401-tr	-0.19604	1.57269	0.643039	0.423865
transcript:SPU_024545-tr	0.0320446	3.82852	0.0786546	0.779464
transcript:SPU_024544-tr	0.208091	6.76794	10.9093	0.00116245
transcript:SPU_001203-tr	-0.079445	3.71748	0.439039	0.508468
transcript:SPU_001204-tr	0.15082	4.46375	2.31219	0.130187
transcript:SPU_010632-tr	0.240812	4.78543	6.99252	0.00893721
transcript:SPU_010628-tr	-0.219662	4.53008	5.02815	0.0262075
transcript:SPU_010629-tr	-0.173309	5.42667	4.66241	0.0322057
transcript:SPU_010631-tr	-0.197218	7.6849	11.1285	0.00104018
transcript:SPU_010630-tr	-0.194985	6.04319	6.98073	0.00901941
transcript:SPU_017201-tr	0.205857	8.71042	10.8088	0.00123053
transcript:SPU_017200-tr	-0.178165	1.17152	0.401195	0.527308
transcript:SPU_017260-tr	-0.0394097	4.83471	0.181821	0.670342
transcript:SPU_017261-tr	-0.00909052	3.7979	0.00613057	0.937681
transcript:SPU_017262-tr	0.131994	7.22708	4.5706	0.0339277
transcript:SPU_017259-tr	0.0269355	5.87388	0.140253	0.708488
transcript:SPU_021795-tr	-0.218664	2.00108	1.129	0.289468
transcript:SPU_009030-tr	-0.155718	0.560353	0.213852	0.644345
transcript:SPU_027013-tr	-0.0732855	4.51198	0.571164	0.450823
transcript:SPU_010846-tr	-0.222612	6.48996	11.854	0.000721491
transcript:SPU_010847-tr	0.410818	1.79827	3.39853	0.0669636
transcript:SPU_024030.a-tr	0.132351	7.46995	4.69737	0.0315744
transcript:SPU_010848-tr	0.176488	3.53931	2.00559	0.158517
transcript:SPU_026207-tr	0.0674116	2.35533	0.143174	0.70561
transcript:SPU_026206-tr	-0.0802715	1.73085	0.135771	0.712972
transcript:SPU_017926-tr	0.0657752	3.45329	0.28144	0.596438
transcript:SPU_017927-tr	-0.186059	4.86044	4.12514	0.0437796
transcript:SPU_000422-tr	-0.000498329	1.65994	3.33526e-06	0.998545
transcript:SPU_021465-tr	-0.198969	1.68442	0.698105	0.404609
transcript:SPU_017692-tr	0.145236	5.24494	3.11991	0.0791032
transcript:SPU_015703-tr	0.137682	2.10956	0.49153	0.484187
transcript:SPU_024695-tr	-0.0380838	3.59177	0.0933191	0.760366
transcript:SPU_024696-tr	0.0868303	1.91568	0.181869	0.670302
transcript:SPU_008674-tr	0.181296	8.01739	8.614	0.00380408
transcript:SPU_018452-tr	-0.219597	2.88115	2.11327	0.147837
transcript:SPU_008673-tr	-0.334469	2.18344	2.98348	0.0859014
transcript:SPU_020801-tr	-0.0990171	7.61155	2.83896	0.0938049
transcript:SPU_020804-tr	0.0858257	3.18794	0.400021	0.527913
transcript:SPU_020803-tr	-0.149146	1.46166	0.358693	0.550016
transcript:SPU_022469-tr	0.0616695	6.09183	0.811941	0.368799
transcript:SPU_026970-tr	-0.176117	2.30814	0.925541	0.337366
transcript:SPU_015356-tr	0.0478318	3.48084	0.145026	0.703802
transcript:SPU_026968-tr	0.131743	5.42248	2.79059	0.0966258
transcript:SPU_015370-tr	-0.0223536	3.54049	0.0311445	0.860125
transcript:SPU_006579-tr	-0.0540131	2.18313	0.082382	0.774438
transcript:SPU_026972-tr	-0.101926	5.31751	1.60803	0.206471
transcript:SPU_026967-tr	0.501802	4.16701	7.92066	0.0134446
transcript:SPU_026971-tr	-0.193639	3.32198	1.80089	0.182009
transcript:SPU_006580-tr	0.0126016	7.44221	0.0451797	0.831924
transcript:SPU_006582-tr	-0.203578	1.36635	0.604032	0.438104
transcript:SPU_006576-tr	0.168973	3.01671	1.39749	0.238765
transcript:SPU_006583-tr	0.0978789	7.22479	2.49387	0.116115
transcript:SPU_006584-tr	0.00137529	2.07018	4.63119e-05	0.994578
transcript:SPU_019056-tr	-0.0520745	3.46035	0.168983	0.681526
transcript:SPU_020518-tr	-0.250616	2.11685	1.53615	0.21702
transcript:SPU_008051-tr	0.205975	7.1361	11.2097	0.000998355
transcript:SPU_008052-tr	-0.0818038	2.79565	0.280593	0.596991
transcript:SPU_020425-tr	-0.718064	0.649774	4.73655	0.0308824
transcript:SPU_016306-tr	0.0281699	2.76859	0.0322737	0.857638
transcript:SPU_016307-tr	0.0328955	5.15163	0.153994	0.69523
transcript:SPU_016308-tr	-0.125633	6.12792	3.49434	0.0632674
transcript:SPU_006907-tr	-0.530667	2.93138	12.8244	0.000444236
transcript:SPU_002092-tr	0.0426367	3.70504	0.126935	0.722065
transcript:SPU_028659-tr	0.06114	6.92365	0.969016	0.326299
transcript:SPU_000552-tr	0.0392978	9.99282	0.438086	0.508928
transcript:SPU_003162-tr	0.0263507	9.96528	0.203294	0.652639
transcript:SPU_005365-tr	-0.155893	3.44299	1.5085	0.221034
transcript:SPU_005364-tr	-0.0648242	3.28504	0.227266	0.63416
transcript:SPU_025443-tr	-0.0581008	3.90912	0.284741	0.594295
transcript:SPU_011527-tr	-0.241449	4.90038	2.08683	0.173947
transcript:SPU_011528-tr	0.280811	4.16213	6.83092	0.00982986
transcript:SPU_015587-tr	0.455858	0.494945	1.64558	0.201276
transcript:SPU_015586-tr	-0.0293876	1.70951	0.0176771	0.894383
transcript:SPU_012650-tr	-0.555184	0.337956	2.07342	0.151738
transcript:SPU_017678-tr	0.278429	3.65068	5.23029	0.0234071
transcript:SPU_013491-tr	0.0997079	1.85679	0.231205	0.631239
transcript:SPU_004614-tr	0.197758	1.50329	0.661272	0.417228
transcript:SPU_001330-tr	-0.083014	6.50831	1.59057	0.208941
transcript:SPU_017477-tr	-0.213674	3.91195	3.50018	0.0630493
transcript:SPU_024687-tr	-0.513665	0.693183	2.50362	0.11541
transcript:SPU_003817-tr	0.14314	6.23065	4.59995	0.033367
transcript:SPU_008657-tr	0.149664	4.83404	2.70738	0.101699
transcript:SPU_006716-tr	0.0355055	2.15629	0.0334894	0.855011
transcript:SPU_008656-tr	-0.0276098	8.49781	0.225173	0.635724
transcript:SPU_011399-tr	0.015789	2.64273	0.00933301	0.92315
transcript:SPU_015605-tr	-0.127866	6.27494	3.66747	0.0571324
transcript:SPU_015997-tr	0.082261	4.90271	0.911222	0.341121
transcript:SPU_015998-tr	-0.313086	0.665303	0.877343	0.350235
transcript:SPU_014187-tr	-0.0844971	0.512784	0.0578322	0.81024
transcript:SPU_004367-tr	-0.0139887	2.67085	0.00748792	0.931143
transcript:SPU_004368-tr	0.257874	4.32785	6.99205	0.00893946
transcript:SPU_012366-tr	-0.589122	1.61847	6.2029	0.0136963
transcript:SPU_017633-tr	-0.216566	6.07063	9.6895	0.0021686
transcript:SPU_017634-tr	0.29135	9.65329	21.9838	6.44789e-06
transcript:SPU_017635-tr	-0.219901	1.99383	1.08464	0.299114
transcript:SPU_017636-tr	-0.0071743	5.26287	0.00769064	0.930219
transcript:SPU_017637-tr	-0.447112	1.75852	3.98177	0.0475632
transcript:SPU_028693-tr	0.259804	0.654955	0.590587	0.443239
transcript:SPU_002579-tr	-0.0539266	3.68453	0.20508	0.651218
transcript:SPU_017948-tr	0.398381	0.9209	1.66745	0.198321
transcript:SPU_028417-tr	-0.549532	0.83447	2.91311	0.0896549
transcript:SPU_017947-tr	0.284865	3.47643	4.74749	0.0306985
transcript:SPU_024413-tr	0.184287	11.8423	9.26423	0.00270126
transcript:SPU_026273-tr	0.462392	1.11654	2.57883	0.110124
transcript:SPU_006930-tr	-0.129383	6.94968	4.35437	0.0383789
transcript:SPU_006936-tr	-0.0236814	3.11141	0.0297926	0.863163
transcript:SPU_006931-tr	-0.373703	2.62018	4.99579	0.0266875
transcript:SPU_008195-tr	0.187533	7.16596	9.55713	0.00232174
transcript:SPU_008196-tr	-0.0544555	0.37536	0.0214661	0.883687
transcript:SPU_010307-tr	0.0864329	8.15034	2.20383	0.139486
transcript:SPU_002571-tr	-0.0680092	7.10596	1.09259	0.297906
transcript:SPU_002572-tr	0.318066	0.754721	1.0119	0.315853
transcript:SPU_002574-tr	-0.683375	1.01733	4.44012	0.0389154
transcript:SPU_002414-tr	-0.515801	0.0290563	1.43569	0.232475
transcript:SPU_021835-tr	-0.0550371	0.436322	0.0196427	0.88884
transcript:SPU_026086-tr	0.210429	2.06322	1.13726	0.287716
transcript:SPU_026085-tr	0.0530498	3.40924	0.167007	0.68329
transcript:SPU_020642-tr	0.00654093	4.00593	0.00381222	0.950839
transcript:SPU_007369-tr	-0.062025	2.99897	0.168427	0.682066
transcript:SPU_013999-tr	0.106355	1.10884	0.147969	0.700956
transcript:SPU_021560-tr	0.348299	6.7999	28.4874	2.92591e-07
transcript:SPU_011049-tr	-0.179168	1.88547	0.673741	0.412879
transcript:SPU_025320-tr	-0.243996	1.51325	0.978638	0.323916
transcript:SPU_014047-tr	-0.0804053	1.23667	0.0903462	0.764098
transcript:SPU_014424-tr	-0.21232	1.10912	0.556981	0.456491
transcript:SPU_016024-tr	-0.37711	4.80029	13.0981	0.00058851
transcript:SPU_002996-tr	-0.0114248	1.60508	0.00226722	0.962078
transcript:SPU_008951-tr	0.15091	0.539273	0.197921	0.65696
transcript:SPU_008952-tr	0.161864	7.58906	6.98709	0.00896332
transcript:SPU_008953-tr	-0.454632	3.40605	12.7782	0.000454562
transcript:SPU_026975-tr	-1.29445	1.25684	21.6153	6.58289e-06
transcript:SPU_016210-tr	-0.353458	0.45731	0.919896	0.33884
transcript:SPU_006768-tr	-0.689418	3.63134	33.2647	3.62343e-08
transcript:SPU_006767-tr	0.330307	2.70328	3.00773	0.0887826
transcript:SPU_006769-tr	-0.0389516	3.25555	0.0859866	0.769694
transcript:SPU_000559-tr	-0.161809	4.30938	2.60236	0.108526
transcript:SPU_000560-tr	-0.232994	1.5398	0.981738	0.323153
transcript:SPU_000561-tr	-0.432198	2.38059	5.94585	0.0157619
transcript:SPU_000562-tr	0.0475824	3.73197	0.160056	0.689598
transcript:SPU_000563-tr	-0.182089	5.07612	4.58267	0.0336958
transcript:SPU_010311-tr	-0.157143	3.60614	1.63061	0.203328
transcript:SPU_010313-tr	-0.273749	0.438989	0.568658	0.451817
[truncated: 14,304 more rows]

## Sheet: Dev_DGE
transcript_id	logFC	logCPM	F	PValue
transcript:SPU_017128-tr	-0.323403	4.64872	12.2936	0.000578841
transcript:SPU_010035-tr	0.0284172	2.87514	0.0329745	0.856118
transcript:SPU_001332-tr	-0.311944	5.47561	16.3259	8.00595e-05
transcript:SPU_010036-tr	0.0100462	-0.0429488	0.000540951	0.981471
transcript:SPU_009849-tr	-0.457482	8.42839	60.7584	5.74338e-13
transcript:SPU_025520-tr	0.202866	5.96152	7.78149	0.00586977
transcript:SPU_025806-tr	-0.893306	2.97266	31.872	7.07632e-08
transcript:SPU_006634-tr	-0.249852	2.88594	2.58217	0.109895
transcript:SPU_006635-tr	0.0528036	4.70429	0.345239	0.557586
transcript:SPU_023603-tr	0.505669	2.70473	9.7674	0.00208336
transcript:SPU_023604-tr	-0.218434	2.20761	1.30284	0.255272
transcript:SPU_007234-tr	-0.54705	3.76503	20.6709	1.02111e-05
transcript:SPU_007233-tr	-0.163369	2.41573	0.835713	0.361897
transcript:SPU_002656-tr	0.0226655	2.0129	0.0115832	0.914442
transcript:SPU_002657-tr	0.172306	2.84012	1.27873	0.259698
transcript:SPU_002655-tr	0.441901	6.8008	47.2137	1.10145e-10
transcript:SPU_002654-tr	0.322372	1.13324	1.39762	0.238743
transcript:SPU_002660-tr	-0.0690871	5.2085	0.718999	0.397643
transcript:SPU_015568-tr	-0.105714	4.36159	1.17012	0.280881
transcript:SPU_013393-tr	0.256609	3.85788	4.72867	0.0312069
transcript:SPU_006396-tr	0.318284	2.22414	2.61477	0.108083
transcript:SPU_002662-tr	-0.0629449	5.9382	0.822663	0.365663
transcript:SPU_002663-tr	0.470997	0.700548	2.0796	0.151086
transcript:SPU_018510-tr	0.147987	6.83789	5.72558	0.0177895
transcript:SPU_013588-tr	-0.307872	2.30792	2.66221	0.104575
transcript:SPU_025027-tr	-0.239856	4.20512	5.1262	0.0248077
transcript:SPU_003157-tr	0.0706046	3.50596	0.31539	0.575117
transcript:SPU_002013-tr	-0.116825	3.38202	0.714775	0.399476
transcript:SPU_007386-tr	0.647826	4.59742	47.1342	1.13711e-10
transcript:SPU_007387-tr	0.290051	5.94456	16.6064	6.99466e-05
transcript:SPU_025032-tr	0.0870662	3.37827	0.423191	0.516211
transcript:SPU_002012-tr	0.00841557	6.98773	0.0171126	0.896073
transcript:SPU_002011-tr	-0.0452846	7.50971	0.568503	0.451879
transcript:SPU_009911-tr	0.143889	6.40024	4.35216	0.0385063
transcript:SPU_026943-tr	-0.342846	2.71324	4.73388	0.030929
transcript:SPU_026944-tr	-0.330192	10.7793	29.0802	2.25065e-07
transcript:SPU_021893-tr	-0.915656	1.06838	9.6971	0.00216013
transcript:SPU_022833-tr	-0.312175	3.44951	5.63157	0.0187725
transcript:SPU_006127-tr	-0.0915168	0.708992	0.076486	0.782447
transcript:SPU_020944-tr	0.0154285	1.79995	0.00481475	0.944762
transcript:SPU_025536-tr	0.231675	1.43759	0.816088	0.367581
transcript:SPU_027231-tr	-0.0973504	4.54557	1.08972	0.297988
transcript:SPU_021212-tr	-0.231137	5.793	10.0482	0.00180356
transcript:SPU_021209-tr	-0.220389	3.14526	0.433255	0.525947
transcript:SPU_020397-tr	0.335123	4.55231	11.5066	0.000868821
transcript:SPU_020396-tr	0.39154	0.130406	0.932758	0.335494
transcript:SPU_020395-tr	-0.402254	0.537921	1.30179	0.255462
transcript:SPU_020829-tr	-0.047953	2.44198	0.0764437	0.782506
transcript:SPU_000794-tr	0.208641	5.66665	7.69024	0.00616045
transcript:SPU_000793-tr	0.3841	6.0195	30.548	1.18001e-07
transcript:SPU_000795-tr	-0.141518	7.89164	5.06813	0.0258392
transcript:SPU_000796-tr	-0.0491179	7.01778	0.64997	0.421229
transcript:SPU_000792-tr	-0.570499	0.340855	2.3646	0.125941
transcript:SPU_000799-tr	-0.469731	3.96562	17.9572	3.66585e-05
transcript:SPU_020053-tr	-0.00869635	8.25548	0.0225063	0.880923
transcript:SPU_020073-tr	0.0834817	7.46991	1.91697	0.167972
transcript:SPU_020054-tr	0.030161	6.81285	0.23813	0.626177
transcript:SPU_020055-tr	0.0996899	5.01312	1.35016	0.24685
transcript:SPU_020056-tr	0.214571	0.461818	0.373715	0.541788
transcript:SPU_020072-tr	-0.0400483	2.92954	0.0720206	0.788737
transcript:SPU_020057-tr	-0.271708	0.301058	0.524587	0.469869
transcript:SPU_020058-tr	-0.0173848	1.74032	0.00630918	0.936782
transcript:SPU_006065-tr	-0.0808731	0.297908	0.0445516	0.833079
transcript:SPU_020070-tr	0.0704573	5.86933	0.99989	0.318732
transcript:SPU_008827-tr	0.123081	2.22626	0.403412	0.526171
transcript:SPU_008828-tr	-0.101359	4.77048	1.25474	0.2642
transcript:SPU_020060-tr	-0.218964	2.75105	1.93472	0.166028
transcript:SPU_020061-tr	0.125409	4.87792	1.93756	0.165719
transcript:SPU_020069-tr	-0.0387416	7.38229	0.392359	0.531887
transcript:SPU_022869-tr	-0.455637	0.712013	1.90422	0.169386
transcript:SPU_020068-tr	-0.128252	7.02474	4.26854	0.0403134
transcript:SPU_002234-tr	0.112013	3.33893	0.725217	0.395614
transcript:SPU_014966-tr	0.560058	2.8362	13.0993	0.000387537
transcript:SPU_014969-tr	0.213413	6.80952	11.683	0.000786261
transcript:SPU_014967-tr	-0.157739	6.02905	5.23506	0.0233449
transcript:SPU_020062-tr	0.000702225	4.36547	4.98914e-05	0.994372
transcript:SPU_020067-tr	0.893192	0.141284	4.76584	0.0303755
transcript:SPU_014968-tr	0.158391	1.84643	0.540711	0.463133
transcript:SPU_028286-tr	-0.128983	1.34243	0.254687	0.614436
transcript:SPU_020066-tr	-0.303269	2.94766	4.25353	0.0406623
transcript:SPU_016849-tr	0.0212456	4.78546	0.0559132	0.813355
transcript:SPU_020063-tr	0.287759	2.69792	3.13004	0.0786221
transcript:SPU_020065-tr	-0.174605	3.66478	2.03687	0.155326
transcript:SPU_016848-tr	-0.0406827	3.44473	0.104311	0.747107
transcript:SPU_016850-tr	0.416718	2.34277	5.23607	0.0233317
transcript:SPU_016847-tr	0.293564	6.24245	18.4685	2.87562e-05
transcript:SPU_020974-tr	-0.446369	2.31957	6.17063	0.0139394
transcript:SPU_011194-tr	0.326781	3.57604	6.93387	0.0092231
transcript:SPU_011202-tr	-0.447248	2.4522	6.67262	0.0106163
transcript:SPU_011195-tr	-0.291447	2.56181	3.01383	0.0843359
transcript:SPU_011200-tr	0.0750666	2.6513	0.219218	0.640225
transcript:SPU_011196-tr	-0.166327	4.63219	3.13084	0.0785843
transcript:SPU_010715-tr	0.158425	1.54519	0.451367	0.502582
transcript:SPU_011197-tr	0.189602	5.07821	4.53935	0.0346427
transcript:SPU_011198-tr	-0.176525	0.904356	0.315463	0.575205
transcript:SPU_011199-tr	-0.186434	4.35684	3.662	0.0573162
transcript:SPU_021406-tr	0.135009	1.0504	0.216345	0.642424
transcript:SPU_019319-tr	-0.299132	1.75519	1.90757	0.169013
transcript:SPU_019317-tr	0.0774576	6.95505	1.50975	0.220844
transcript:SPU_025578-tr	0.186719	5.68387	6.20535	0.0136781
transcript:SPU_025577-tr	0.14573	4.97671	2.98573	0.0857839
transcript:SPU_025941-tr	0.0704804	3.23906	0.282347	0.595848
transcript:SPU_021232-tr	-0.135713	0.902734	0.20051	0.654869
transcript:SPU_021228-tr	-1.38346	3.89483	128.859	1.11442e-22
transcript:SPU_021229-tr	0.1803	1.60617	0.629287	0.428702
transcript:SPU_021231-tr	0.171324	2.69659	1.09333	0.297193
transcript:SPU_004774-tr	0.375055	5.93686	29.1485	2.18375e-07
transcript:SPU_021230-tr	-0.310415	1.49468	1.63922	0.202145
transcript:SPU_004776-tr	0.0195624	2.00034	0.00931627	0.923219
transcript:SPU_004775-tr	-0.849485	3.06239	32.5453	4.94445e-08
transcript:SPU_006670-tr	-0.204895	3.91474	3.25736	0.0728408
transcript:SPU_006668-tr	0.245889	5.18571	8.87715	0.00330264
transcript:SPU_008352-tr	0.0856552	1.80045	0.149705	0.699293
transcript:SPU_008966-tr	-0.424624	5.03422	25.1456	1.30732e-06
transcript:SPU_008347-tr	-0.240111	4.96069	6.86121	0.0100787
transcript:SPU_008350-tr	0.308152	4.78811	11.3382	0.000935544
transcript:SPU_008348-tr	0.32794	5.06896	12.9365	0.000483143
transcript:SPU_008349-tr	0.228472	4.36997	5.35934	0.0217847
transcript:SPU_019581-tr	-0.0634096	2.49727	0.0860934	0.770573
transcript:SPU_019579-tr	-0.166833	2.49761	0.978637	0.323916
transcript:SPU_019580-tr	0.301562	7.92127	25.081	1.34609e-06
transcript:SPU_006106-tr	0.0519226	2.71471	0.0918946	0.762189
transcript:SPU_006105-tr	-0.359277	1.50063	2.19897	0.13992
transcript:SPU_008926-tr	-0.0770679	5.13835	0.809431	0.369538
transcript:SPU_006104-tr	-0.147856	8.34399	6.32778	0.0127964
transcript:SPU_006107-tr	-0.526408	1.55761	4.55944	0.0341435
transcript:SPU_006108-tr	-0.26881	4.16644	4.57508	0.0387808
transcript:SPU_022041-tr	-0.276448	3.60174	4.16308	0.0443642
transcript:SPU_022042-tr	0.103487	5.57951	1.92435	0.16716
transcript:SPU_006589-tr	-0.071059	-0.0831907	0.027173	0.86926
transcript:SPU_006590-tr	0.354649	3.36672	7.1246	0.00832646
transcript:SPU_006588-tr	-0.188187	5.19907	5.369	0.0216681
transcript:SPU_009277-tr	-0.148817	2.00436	0.519039	0.472223
transcript:SPU_009274-tr	0.0323237	1.64142	0.0199107	0.887951
transcript:SPU_009276-tr	0.251503	5.01825	8.45446	0.00411842
transcript:SPU_009275-tr	0.489851	5.02093	26.6292	2.23982e-06
transcript:SPU_017817-tr	-0.220993	1.89336	1.11876	0.291659
transcript:SPU_017818-tr	0.232074	5.66988	9.70951	0.00214637
transcript:SPU_017816-tr	0.185592	6.76627	8.34095	0.00437097
transcript:SPU_021511-tr	-0.871226	7.06374	141.814	1.5993e-16
transcript:SPU_017820-tr	0.250583	4.68731	7.2464	0.00780148
transcript:SPU_017815-tr	0.245253	4.25342	5.24224	0.0236875
transcript:SPU_021512-tr	0.255792	6.33155	15.1341	0.000142609
transcript:SPU_020806-tr	-0.249956	0.577987	0.548199	0.460057
transcript:SPU_021510-tr	0.0313296	8.28368	0.29266	0.589216
transcript:SPU_001446-tr	-0.0914007	5.08902	0.804835	0.374295
transcript:SPU_001445-tr	0.181733	5.63596	5.8274	0.0168204
transcript:SPU_012451-tr	-0.0345792	3.49424	0.0745133	0.785201
transcript:SPU_002268-tr	0.0929979	6.56214	2.06834	0.152189
transcript:SPU_002270-tr	-0.41567	4.23673	15.9061	9.80481e-05
transcript:SPU_013034-tr	-0.336578	0.810922	1.17031	0.280842
transcript:SPU_026983-tr	0.382868	6.26826	30.0149	1.49089e-07
transcript:SPU_026982-tr	-0.381589	7.09529	34.9456	1.84473e-08
transcript:SPU_020747-tr	0.165395	1.78003	0.55376	0.457794
transcript:SPU_020748-tr	-0.199274	4.43496	3.95461	0.0483183
transcript:SPU_026255-tr	-0.210566	3.01852	2.17761	0.141848
transcript:SPU_005316-tr	0.401664	1.50351	2.54898	0.112189
transcript:SPU_002289-tr	0.086982	2.35267	0.227833	0.633737
transcript:SPU_008752-tr	-0.490042	4.10341	22.0612	5.35573e-06
transcript:SPU_014095-tr	-0.116633	1.51941	0.225918	0.635166
transcript:SPU_028242-tr	0.68989	0.83055	4.65427	0.0323547
transcript:SPU_028241-tr	0.295227	5.47591	13.2314	0.000362982
transcript:SPU_009319-tr	-0.287942	3.16109	4.34134	0.0386661
transcript:SPU_012165-tr	-0.109981	4.16706	1.11156	0.293213
transcript:SPU_025107-tr	0.140891	4.15019	1.77108	0.184998
transcript:SPU_015890-tr	-0.261005	0.432479	0.472326	0.493507
transcript:SPU_027235-tr	0.298998	6.56014	18.6535	2.93145e-05
transcript:SPU_027234-tr	0.239243	4.21951	5.18846	0.0239833
transcript:SPU_025132-tr	0.347913	1.09792	1.56403	0.212764
transcript:SPU_009208-tr	-0.34898	1.57879	2.26227	0.134381
transcript:SPU_025131-tr	-0.194073	4.48091	3.99682	0.0471501
transcript:SPU_025749-tr	-0.270705	3.72901	5.32277	0.0222321
transcript:SPU_003201-tr	-0.609685	1.42095	5.43136	0.0209308
transcript:SPU_002826-tr	-0.390824	2.90408	7.06739	0.00858554
transcript:SPU_009531-tr	0.44745	1.1223	2.42885	0.120946
transcript:SPU_018764-tr	0.473857	3.06401	10.5803	0.0013741
transcript:SPU_014742-tr	-0.131933	5.14102	2.51597	0.114523
transcript:SPU_014746-tr	0.0360263	4.76693	0.16656	0.683691
transcript:SPU_014747-tr	-0.256097	3.22986	3.52948	0.0619671
transcript:SPU_021021-tr	-0.385646	3.65536	10.6534	0.00132395
transcript:SPU_021022-tr	0.13378	1.84753	0.405223	0.525245
transcript:SPU_017734-tr	0.0220039	1.67002	0.0093317	0.923155
transcript:SPU_010443-tr	0.105495	4.59833	1.33873	0.248852
transcript:SPU_010442-tr	0.625823	1.63348	7.07783	0.00853764
transcript:SPU_010444-tr	0.636738	2.82979	15.9833	9.51906e-05
transcript:SPU_010441-tr	0.621589	1.08294	4.78794	0.0299988
transcript:SPU_010445-tr	0.549762	4.15798	24.1884	2.0189e-06
transcript:SPU_010440-tr	-0.844948	1.1062	8.48008	0.00406352
transcript:SPU_010439-tr	0.0720449	4.21925	0.524308	0.469987
transcript:SPU_005219-tr	-1.13303	4.00547	90.204	1.24868e-15
transcript:SPU_005889-tr	-0.00646996	3.3825	0.00238727	0.961087
transcript:SPU_003929-tr	-0.0109969	6.41742	0.0293713	0.864125
transcript:SPU_010691-tr	0.100335	6.48526	2.38319	0.124472
transcript:SPU_020441-tr	-0.0395735	6.68279	0.324783	0.569888
transcript:SPU_020440-tr	-0.530869	4.82536	31.2261	9.11383e-08
transcript:SPU_013889-tr	-0.150345	7.31946	6.1545	0.0140626
transcript:SPU_018891-tr	-0.0612516	2.69325	0.144517	0.704297
transcript:SPU_018892-tr	0.07496	6.21013	1.22673	0.269579
transcript:SPU_018889-tr	-0.387721	1.31564	2.11249	0.147911
transcript:SPU_012792-tr	-0.341578	9.5086	34.3635	2.25921e-08
transcript:SPU_012793-tr	-0.337275	6.18128	22.8725	3.68577e-06
transcript:SPU_018074-tr	-0.131105	0.261976	0.119203	0.73032
transcript:SPU_018075-tr	0.305501	3.06518	4.80145	0.0297711
transcript:SPU_000554-tr	-0.240173	4.87802	7.0843	0.0085081
transcript:SPU_027665-tr	0.0840363	0.382306	0.0559053	0.813368
transcript:SPU_027664-tr	-0.714726	2.31864	15.5117	0.000118694
transcript:SPU_027663-tr	-0.302732	1.94312	2.17902	0.141719
transcript:SPU_027833-tr	0.158197	7.25105	6.85122	0.00964209
transcript:SPU_027834-tr	-0.0884699	3.99145	0.636807	0.425962
transcript:SPU_002106-tr	0.146238	7.69763	5.52674	0.0198535
transcript:SPU_002105-tr	0.0274664	4.90692	0.0886306	0.766395
transcript:SPU_000878-tr	-0.337	0.3919	0.782689	0.377828
transcript:SPU_000879-tr	-0.00304465	6.10991	0.00185904	0.965658
transcript:SPU_005852-tr	-0.19377	5.22741	5.69288	0.0181129
transcript:SPU_028045-tr	0.255472	2.29805	1.91011	0.168732
transcript:SPU_028046-tr	0.155438	9.76542	6.4565	0.0119328
transcript:SPU_001344-tr	-0.313005	6.4936	17.3741	8.67538e-05
transcript:SPU_019541-tr	-0.67326	2.73345	16.4077	7.69672e-05
transcript:SPU_023289-tr	0.188812	4.5661	3.83811	0.0518575
transcript:SPU_023288-tr	0.235303	2.16188	1.48369	0.224856
transcript:SPU_010131-tr	-0.0541957	5.14739	0.360578	0.54922
transcript:SPU_009194-tr	0.0602337	1.08089	0.0426043	0.836715
transcript:SPU_022236-tr	-0.0121222	3.25933	0.00373977	0.951811
transcript:SPU_002153-tr	-0.269152	3.3853	4.20675	0.0417699
transcript:SPU_002147-tr	0.52313	1.61924	5.01486	0.0264035
transcript:SPU_000635-tr	0.135536	1.1769	0.223986	0.636615
transcript:SPU_022121-tr	-0.287177	0.37572	0.61406	0.434334
transcript:SPU_024785-tr	0.184775	3.88921	2.73284	0.100116
transcript:SPU_011647-tr	-0.0609284	1.2342	0.049991	0.823343
transcript:SPU_009942-tr	0.277179	2.90495	3.30202	0.0709234
transcript:SPU_003132-tr	0.0301483	4.17706	0.0822956	0.774553
transcript:SPU_003129-tr	0.144842	4.92643	2.75271	0.0989
transcript:SPU_003128-tr	0.0872332	2.60847	0.277914	0.598746
transcript:SPU_003133-tr	-0.0234072	6.49102	0.128215	0.720726
transcript:SPU_020372-tr	-0.906273	0.519235	5.60865	0.0189745
transcript:SPU_020371-tr	0.355119	5.49111	21.7322	6.23601e-06
transcript:SPU_007815-tr	0.3976	1.30607	2.32631	0.129027
transcript:SPU_007820-tr	-0.161783	0.219966	0.171238	0.679526
transcript:SPU_007813-tr	0.0168711	4.95826	0.0370441	0.847601
transcript:SPU_007821-tr	0.10691	5.96144	2.30876	0.13047
transcript:SPU_020227-tr	0.53019	0.445917	2.20672	0.139229
transcript:SPU_019921-tr	0.20603	0.512779	0.359797	0.549403
transcript:SPU_008128-tr	0.147046	2.69872	0.816294	0.367521
transcript:SPU_000346-tr	0.502762	0.168956	1.51205	0.220495
transcript:SPU_008066-tr	0.522154	1.63069	5.32576	0.0221952
transcript:SPU_023623-tr	0.2803	1.93408	1.7688	0.18528
transcript:SPU_027352-tr	0.0379982	5.11479	0.180077	0.671968
transcript:SPU_011663-tr	-0.262952	0.429224	0.496296	0.482078
transcript:SPU_005871-tr	-0.149178	5.14322	3.04801	0.0826097
transcript:SPU_018954-tr	0.00213589	5.49781	0.000718941	0.97864
transcript:SPU_018952-tr	-0.19848	2.3771	1.22717	0.269495
transcript:SPU_004760-tr	-0.202883	5.076	5.85253	0.0165899
transcript:SPU_004761-tr	-0.346259	2.06646	2.98765	0.0856844
transcript:SPU_026179-tr	0.261061	1.01559	0.828136	0.364077
transcript:SPU_002585-tr	0.0123229	4.46342	0.0160767	0.899251
transcript:SPU_002586-tr	0.0347144	4.44752	0.126674	0.722339
transcript:SPU_027912-tr	0.0545355	4.22078	0.292462	0.589342
transcript:SPU_024902-tr	0.0891415	4.02352	0.679294	0.410964
transcript:SPU_024901-tr	0.113943	4.08745	1.14645	0.285783
transcript:SPU_010646-tr	-0.137304	0.417095	0.154106	0.695125
transcript:SPU_010645-tr	0.127879	2.03276	0.405478	0.525115
transcript:SPU_010644-tr	-0.378551	0.347335	0.99143	0.320782
transcript:SPU_017055-tr	-0.173999	3.05713	1.54516	0.215533
transcript:SPU_017056-tr	0.00096196	1.81143	1.89637e-05	0.99653
transcript:SPU_028284-tr	0.0706987	5.15227	0.75278	0.386798
transcript:SPU_003610-tr	-0.253077	1.02274	0.731258	0.393657
transcript:SPU_013321-tr	-0.0302707	0.469436	0.0071023	0.932935
transcript:SPU_013322-tr	0.107896	5.46666	1.94768	0.164624
transcript:SPU_008217-tr	0.159066	3.87479	2.00148	0.158942
transcript:SPU_020197-tr	-0.0239111	12.3869	0.138179	0.710577
transcript:SPU_018916-tr	-0.230654	0.884585	0.362276	0.550877
transcript:SPU_006239-tr	0.114831	7.13209	3.4543	0.0647846
transcript:SPU_007475-tr	0.0830217	3.01021	0.327507	0.567873
transcript:SPU_006238-tr	0.138779	4.59042	2.16464	0.143033
transcript:SPU_008721-tr	0.184747	4.31985	3.30587	0.0707606
transcript:SPU_001252-tr	0.204113	2.17543	1.13526	0.288139
transcript:SPU_026213-tr	0.0805185	1.99735	0.158294	0.691222
transcript:SPU_026214-tr	-0.444375	1.89686	4.48906	0.0355385
transcript:SPU_026215-tr	-0.322824	6.62563	22.8238	3.7691e-06
transcript:SPU_004599-tr	-0.940917	3.49976	47.5957	3.47423e-10
transcript:SPU_028139-tr	-0.534317	2.70716	10.4903	0.0014386
transcript:SPU_028140-tr	0.0611016	2.30279	0.112655	0.737548
transcript:SPU_016418-tr	-0.364214	2.9186	5.92324	0.0159585
transcript:SPU_028049-tr	0.332361	0.845387	1.13086	0.289072
transcript:SPU_028047-tr	-0.104379	3.92271	0.862206	0.354415
transcript:SPU_022779-tr	0.247558	8.24605	16.288	8.3798e-05
transcript:SPU_022778-tr	0.0788881	8.51279	1.803	0.181108
transcript:SPU_013409-tr	-0.0102749	3.79235	0.00840429	0.927062
transcript:SPU_018680-tr	-0.0011374	3.91915	0.000108894	0.991686
transcript:SPU_025517-tr	-0.185744	0.500002	0.286262	0.593312
transcript:SPU_025515-tr	0.4977	10.2526	67.0985	5.47593e-14
transcript:SPU_017882-tr	-0.219893	5.04583	6.29614	0.0130184
transcript:SPU_014036-tr	-0.368506	3.48668	8.95737	0.00316762
transcript:SPU_005602-tr	-0.00830789	6.00302	0.0136172	0.907239
transcript:SPU_017940-tr	-1.52203	3.99801	151.994	7.53325e-21
transcript:SPU_023517-tr	0.315993	9.69781	26.1789	8.20204e-07
transcript:SPU_012488-tr	-0.175289	4.939	4.1092	0.044184
transcript:SPU_012495-tr	-0.175466	1.47252	0.538449	0.464068
transcript:SPU_003974-tr	-0.146353	0.700344	0.184973	0.667825
transcript:SPU_003975-tr	-0.290612	2.62009	3.08715	0.0806804
transcript:SPU_012496-tr	-0.0898628	2.77508	0.334152	0.563975
transcript:SPU_012487-tr	0.396098	0.549853	1.34762	0.247292
transcript:SPU_014505-tr	-0.0495962	3.38775	0.137309	0.711424
transcript:SPU_014504-tr	-0.0619785	5.5124	0.658942	0.418048
transcript:SPU_026662-tr	-0.120867	0.776439	0.141621	0.707135
transcript:SPU_005427-tr	-0.685251	0.117552	2.91598	0.0894981
transcript:SPU_021619-tr	0.0373704	0.818663	0.0138663	0.906398
transcript:SPU_012317-tr	-1.23786	3.88654	100.026	7.11414e-19
transcript:SPU_013230-tr	-0.94942	7.62583	193.049	1.82371e-20
transcript:SPU_023466-tr	-0.482979	5.59457	31.7096	2.57408e-07
transcript:SPU_014898-tr	-0.610888	2.98208	3.15418	0.107829
transcript:SPU_017553-tr	0.617358	2.85684	16.2368	8.35757e-05
transcript:SPU_002437-tr	0.613678	0.603752	3.10053	0.080032
transcript:SPU_017547-tr	-0.480937	3.42375	13.7194	0.000285192
transcript:SPU_011572-tr	0.500059	9.24492	64.4088	1.47221e-13
transcript:SPU_005592-tr	-0.443988	3.62	13.6617	0.000293428
transcript:SPU_005102-tr	-0.0955282	2.46425	0.305604	0.581104
transcript:SPU_005103-tr	0.189489	1.57795	0.619376	0.432355
transcript:SPU_005100-tr	-0.579958	2.17614	8.47393	0.00407665
transcript:SPU_012896-tr	0.180145	2.7049	1.30292	0.255257
transcript:SPU_012898-tr	-0.119127	4.33508	1.36702	0.243932
transcript:SPU_027977-tr	0.106081	6.90024	2.98301	0.085926
transcript:SPU_027978-tr	-0.334153	5.64012	18.7816	2.47944e-05
transcript:SPU_027979-tr	-0.185737	5.87843	6.34698	0.0126636
transcript:SPU_012999-tr	-0.24544	0.369136	0.441968	0.507058
transcript:SPU_000138-tr	-0.150384	5.3359	3.61487	0.0589259
transcript:SPU_000139-tr	0.345172	3.84922	9.45461	0.00244794
transcript:SPU_007956-tr	0.16939	2.67269	1.14744	0.285577
transcript:SPU_007955-tr	0.0339137	2.78131	0.0463217	0.829845
transcript:SPU_023204-tr	0.224038	3.29583	2.70644	0.101806
transcript:SPU_023203-tr	-0.423302	4.26521	15.9687	9.51265e-05
transcript:SPU_003990-tr	-0.149969	4.93209	3.03282	0.0833719
transcript:SPU_023408-tr	-0.0652973	4.17117	0.407882	0.52389
transcript:SPU_007295-tr	0.117791	4.5599	1.5121	0.220486
transcript:SPU_007294-tr	-0.227846	3.3821	3.0261	0.0837116
transcript:SPU_000939-tr	-0.215845	3.2479	2.51427	0.114644
transcript:SPU_000941-tr	-0.38578	1.47264	2.44744	0.119543
transcript:SPU_000940-tr	-0.047881	4.53701	0.261298	0.609881
transcript:SPU_026181-tr	-0.204071	1.49833	0.682877	0.409735
transcript:SPU_009146-tr	-0.0708827	6.95756	1.27534	0.260329
transcript:SPU_009145-tr	-0.465862	7.97788	59.3572	9.74294e-13
transcript:SPU_024829-tr	0.528299	4.77439	34.5812	2.05799e-08
transcript:SPU_009559-tr	0.292028	7.2826	23.5281	2.72894e-06
transcript:SPU_012223-tr	-0.137432	5.24817	2.50202	0.115874
transcript:SPU_012855-tr	-0.347932	4.89556	15.7547	0.000105505
transcript:SPU_005593-tr	-0.413783	3.50834	10.5552	0.00139178
transcript:SPU_002379-tr	-0.303865	4.36062	4.95644	0.0355641
transcript:SPU_001187-tr	-0.264764	1.09025	0.809663	0.369469
transcript:SPU_017478-tr	-0.161156	1.82928	0.534837	0.465569
transcript:SPU_011092-tr	0.198683	3.98686	3.22884	0.0740946
transcript:SPU_011093-tr	-0.215015	3.47672	2.77417	0.0976046
transcript:SPU_011091-tr	-0.209321	3.26456	2.19902	0.140285
transcript:SPU_011090-tr	-1.3492	0.0485605	9.71178	0.00214386
transcript:SPU_016731-tr	-0.706121	2.93422	17.7412	6.10402e-05
transcript:SPU_003708-tr	-0.243675	3.53937	3.86929	0.050775
transcript:SPU_026445-tr	-0.413078	1.68415	3.37643	0.0678489
transcript:SPU_026446-tr	0.129999	6.68934	4.07229	0.0451357
transcript:SPU_016729-tr	0.0458155	4.20221	0.208101	0.648832
transcript:SPU_016727-tr	0.402937	3.73432	11.6116	0.000815042
transcript:SPU_004318-tr	0.661395	0.384806	3.14574	0.0778829
transcript:SPU_004315-tr	-0.0406417	0.137621	0.0102828	0.919347
transcript:SPU_026448-tr	-0.194586	3.14324	1.97596	0.161609
transcript:SPU_026447-tr	-0.121193	4.99047	2.01816	0.157225
transcript:SPU_007275-tr	0.0836685	2.83993	0.300087	0.584533
transcript:SPU_005812-tr	-0.00934646	-0.00469042	0.000479775	0.98255
transcript:SPU_004317-tr	0.333787	3.8365	8.73326	0.00355986
transcript:SPU_028332-tr	0.031642	5.52064	0.170691	0.68001
transcript:SPU_024803-tr	0.23981	0.670919	0.540068	0.463399
transcript:SPU_024800-tr	-0.00598609	5.59692	0.00600064	0.938344
transcript:SPU_024804-tr	0.269602	3.50524	4.30614	0.0395766
transcript:SPU_019254-tr	0.237814	2.21336	1.45636	0.229156
transcript:SPU_006977-tr	0.580426	3.71143	21.899	5.89695e-06
transcript:SPU_006978-tr	0.0964139	4.02222	0.792501	0.37458
transcript:SPU_016596-tr	0.309793	4.83627	11.7316	0.000767276
transcript:SPU_016595-tr	-0.00725729	0.826735	0.000529842	0.981662
transcript:SPU_017376-tr	0.0788841	6.24484	1.32842	0.250675
transcript:SPU_017374-tr	0.294027	9.98036	22.8146	3.83133e-06
transcript:SPU_002023-tr	0.355609	5.08009	17.4847	4.59185e-05
transcript:SPU_027482-tr	-0.122052	3.25748	0.849333	0.358023
transcript:SPU_027483-tr	0.273983	6.75901	18.8943	2.35082e-05
transcript:SPU_027481-tr	-0.337878	4.83353	14.0116	0.000246979
transcript:SPU_022656-tr	-0.0282377	3.56353	0.0497439	0.823772
transcript:SPU_005856-tr	-0.413022	7.03664	45.9598	1.82343e-10
transcript:SPU_026126-tr	0.338111	0.839634	1.15891	0.283189
transcript:SPU_030060-tr	-1.03003	0.860573	10.5244	0.00141381
transcript:SPU_024314-tr	-0.171519	0.0243574	0.167884	0.682506
transcript:SPU_006867-tr	0.47213	2.19142	5.74797	0.0175715
transcript:SPU_011502-tr	0.303723	5.48302	16.1446	8.73777e-05
transcript:SPU_017278-tr	0.10634	3.52198	0.718159	0.397918
transcript:SPU_003461-tr	-0.330615	5.22519	16.4318	7.60784e-05
transcript:SPU_002852-tr	0.0246634	7.73911	0.161751	0.688046
transcript:SPU_002853-tr	-0.0939894	3.53929	0.564643	0.453416
transcript:SPU_018962-tr	-0.0712705	4.10741	0.440929	0.507558
transcript:SPU_014312-tr	-0.120957	5.37181	2.34284	0.127685
transcript:SPU_027717-tr	0.0219065	6.24411	0.11003	0.740511
transcript:SPU_027718-tr	0.55785	0.861585	3.38051	0.0676845
transcript:SPU_016432-tr	-0.769534	2.58178	18.4412	3.10895e-05
transcript:SPU_016983-tr	-0.147189	2.83701	0.953859	0.330101
transcript:SPU_000421-tr	0.0453731	0.336769	0.0153964	0.901394
transcript:SPU_001284-tr	0.129355	2.46422	0.563266	0.453966
transcript:SPU_018388-tr	0.183184	2.40531	1.13262	0.288699
transcript:SPU_015244-tr	-0.40927	2.4373	5.21283	0.0236362
transcript:SPU_007610-tr	0.235353	3.60476	3.7337	0.0549572
transcript:SPU_025005-tr	-0.297122	1.46011	1.46288	0.22812
transcript:SPU_000101-tr	0.371658	7.39877	37.9525	4.92506e-09
transcript:SPU_000102-tr	-0.242945	2.44791	2.01084	0.157976
transcript:SPU_028687-tr	0.102035	0.38632	0.077399	0.781186
transcript:SPU_020786-tr	-0.323543	4.44344	11.0032	0.00110839
transcript:SPU_020787-tr	0.332471	2.7017	4.13448	0.0435446
transcript:SPU_020797-tr	-0.135297	0.381034	0.139683	0.709053
transcript:SPU_020796-tr	0.146662	5.00217	2.98172	0.0859929
transcript:SPU_005627-tr	0.316293	0.799167	0.954755	0.329875
transcript:SPU_012646-tr	-0.252588	3.09649	3.2974	0.0711195
transcript:SPU_013946-tr	-1.62249	0.496303	18.7197	2.55307e-05
transcript:SPU_025547-tr	0.723685	3.38598	30.438	1.23827e-07
transcript:SPU_028909-tr	-0.428517	5.16981	26.4406	7.29201e-07
transcript:SPU_017282-tr	0.226381	1.80115	1.05238	0.306391
transcript:SPU_017283-tr	0.163593	4.56872	2.99151	0.0854842
transcript:SPU_017286-tr	0.0938461	3.92557	0.759002	0.384847
transcript:SPU_017285-tr	0.135191	1.89881	0.330639	0.567206
transcript:SPU_020301-tr	-0.130955	2.55038	0.577458	0.448344
transcript:SPU_020300-tr	0.135618	4.15362	1.80078	0.181376
transcript:SPU_020299-tr	-0.256152	0.420248	0.499017	0.480882
transcript:SPU_003877-tr	-0.106432	2.85684	0.472128	0.492929
transcript:SPU_013543-tr	0.464606	1.36389	3.20741	0.0750522
transcript:SPU_008314-tr	0.241542	2.34321	1.89109	0.170855
transcript:SPU_008315-tr	-0.118045	4.57774	1.56429	0.212726
transcript:SPU_000382-tr	-0.360806	1.91077	2.99306	0.0854039
transcript:SPU_000383-tr	-0.319386	0.617534	0.820306	0.366349
transcript:SPU_025419-tr	0.0603379	7.84099	0.0474956	0.832134
transcript:SPU_025418-tr	0.0688193	4.78235	0.603077	0.438466
transcript:SPU_014419-tr	-0.0620109	5.67419	0.642526	0.423987
transcript:SPU_020922-tr	0.204361	9.39565	11.7102	0.00077561
transcript:SPU_020924-tr	-0.076778	1.93008	0.125593	0.72355
transcript:SPU_020923-tr	-0.0982267	3.45121	0.601288	0.439145
transcript:SPU_013580-tr	0.107944	3.54677	0.763193	0.383541
transcript:SPU_013579-tr	-0.303895	0.777757	0.937627	0.334239
transcript:SPU_013581-tr	0.20685	1.37808	0.648704	0.421681
transcript:SPU_013582-tr	0.00740791	9.42982	0.0136316	0.907255
transcript:SPU_000497-tr	0.176864	1.95512	0.748977	0.387998
transcript:SPU_004740-tr	-0.0906751	2.625	0.315411	0.575105
transcript:SPU_008364-tr	-0.407819	0.718709	1.5179	0.219608
transcript:SPU_008365-tr	0.301553	2.83473	3.88979	0.0501727
transcript:SPU_021099-tr	-0.283911	0.64548	0.766796	0.382423
transcript:SPU_007747-tr	0.507222	2.32015	7.94547	0.00538238
transcript:SPU_007748-tr	-0.184795	3.39067	2.09715	0.149382
transcript:SPU_012120-tr	-0.532668	0.446983	2.24879	0.13554
transcript:SPU_011976-tr	-0.136265	0.707061	0.16932	0.681226
transcript:SPU_005082-tr	-0.646844	0.35591	3.09938	0.0800873
transcript:SPU_025402-tr	-1.05022	0.625351	8.40777	0.00433626
transcript:SPU_024144-tr	-0.085841	2.52047	0.261373	0.60983
transcript:SPU_023041-tr	0.817627	0.591581	5.47616	0.0204174
transcript:SPU_005483-tr	-0.240131	2.95491	2.50651	0.115202
transcript:SPU_024200-tr	0.0804642	6.39793	1.44247	0.23138
transcript:SPU_025392-tr	0.217717	2.48387	1.66638	0.198465
transcript:SPU_025393-tr	0.171067	3.3736	1.8121	0.180016
transcript:SPU_011443-tr	0.287021	4.79302	9.61624	0.00225204
transcript:SPU_028460-tr	0.549939	0.791613	3.01863	0.0840912
transcript:SPU_002053-tr	-0.453029	3.32644	11.2748	0.000984195
transcript:SPU_027398-tr	-0.465867	4.19335	21.1896	8.02042e-06
transcript:SPU_027400-tr	-0.148925	3.18396	1.17082	0.280737
transcript:SPU_027399-tr	1.43605	1.06885	21.5251	6.86377e-06
transcript:SPU_012172-tr	0.49647	0.161299	1.56672	0.212372
transcript:SPU_007611-tr	0.0561883	6.63765	0.772502	0.380662
transcript:SPU_026693-tr	0.393235	2.01358	3.87253	0.0506791
transcript:SPU_024949-tr	0.163965	3.76343	1.98775	0.16037
transcript:SPU_027941-tr	-0.101494	3.65091	0.733722	0.392863
transcript:SPU_024951-tr	-0.18914	1.58457	0.671771	0.413561
transcript:SPU_025286-tr	-0.274758	1.87345	1.72124	0.19127
transcript:SPU_016397-tr	-0.0681798	10.2301	1.2058	0.273726
transcript:SPU_016396-tr	0.0834556	3.14179	0.338319	0.561558
transcript:SPU_016393-tr	-0.168327	5.55423	4.04671	0.0470369
transcript:SPU_016394-tr	0.0996339	7.87433	2.86429	0.0923639
transcript:SPU_016395-tr	0.257658	3.06338	3.14281	0.0780203
transcript:SPU_012838-tr	-0.0342821	6.26677	0.243265	0.622497
transcript:SPU_023788-tr	-0.119695	4.58609	1.58534	0.209688
transcript:SPU_024383-tr	0.304975	4.01689	8.31845	0.00442287
transcript:SPU_008234-tr	-0.0141559	3.11268	0.0098178	0.921186
transcript:SPU_003803-tr	-0.340556	5.04784	13.5577	0.00034162
transcript:SPU_005802-tr	0.257412	1.5029	1.12647	0.290007
transcript:SPU_009443-tr	-0.102298	5.22409	1.49872	0.222532
transcript:SPU_009444-tr	0.11819	8.33742	3.84624	0.0514612
transcript:SPU_009442-tr	0.0148121	1.84968	0.00493596	0.944071
transcript:SPU_014727-tr	0.386816	2.34664	4.66188	0.0322154
transcript:SPU_006945-tr	-0.10771	1.92787	0.280128	0.597295
transcript:SPU_028574-tr	0.937746	3.61011	54.3296	6.67582e-12
transcript:SPU_009167-tr	-0.291845	1.8065	1.74555	0.18818
transcript:SPU_013259-tr	-0.163767	0.489975	0.212325	0.645529
transcript:SPU_028077-tr	0.0926467	4.62962	0.978897	0.323852
transcript:SPU_022172-tr	-0.651329	3.10925	21.1921	8.01108e-06
transcript:SPU_010047-tr	-0.507981	2.57115	7.4617	0.00725951
transcript:SPU_015971-tr	0.219878	3.28287	2.6348	0.106364
transcript:SPU_009166-tr	0.395028	4.46536	16.2761	8.20084e-05
transcript:SPU_005792-tr	0.65233	3.01077	20.4775	1.11755e-05
transcript:SPU_010273-tr	0.366768	3.83163	10.6682	0.00131395
transcript:SPU_010274-tr	0.358629	2.46794	4.28261	0.0399893
transcript:SPU_007125-tr	-0.155855	0.828002	0.237785	0.626427
transcript:SPU_008429-tr	-0.488861	1.21868	3.31664	0.0703079
transcript:SPU_010683-tr	-0.197482	4.58609	4.43993	0.0365481
transcript:SPU_020749-tr	-0.349662	3.49679	7.6284	0.00636586
transcript:SPU_023922-tr	-0.0735142	2.21182	0.147867	0.701054
transcript:SPU_023921-tr	-0.902713	0.917734	8.03023	0.00516489
transcript:SPU_016454-tr	0.142256	0.421883	0.149113	0.699859
transcript:SPU_016455-tr	0.149476	1.27656	0.30719	0.580124
transcript:SPU_002075-tr	0.210504	3.38552	2.45429	0.11903
transcript:SPU_005155-tr	0.647447	2.30457	9.04061	0.00407818
transcript:SPU_020998-tr	0.445755	6.79381	24.8227	5.25615e-05
transcript:SPU_020995-tr	0.327503	5.25864	15.8849	9.906e-05
transcript:SPU_020994-tr	0.0935058	3.06147	0.416086	0.51975
transcript:SPU_020999-tr	-0.0995206	1.85263	0.221033	0.638845
transcript:SPU_021000-tr	-0.16881	1.02692	0.330849	0.565906
transcript:SPU_020993-tr	0.0559849	1.0729	0.0395395	0.842617
transcript:SPU_020992-tr	-0.172637	2.30068	0.729077	0.395708
transcript:SPU_019568-tr	-0.031454	6.8014	0.250506	0.617354
transcript:SPU_019567-tr	-0.686742	3.79537	34.4782	2.15084e-08
transcript:SPU_019569-tr	-0.131689	5.24671	2.68902	0.102857
transcript:SPU_006897-tr	-0.113084	5.08969	1.68586	0.195906
transcript:SPU_006900-tr	-0.00563705	8.67045	0.00848684	0.926706
transcript:SPU_006898-tr	-0.0991855	5.77213	1.78596	0.183172
transcript:SPU_005372-tr	0.321205	2.71737	4.14853	0.0431934
transcript:SPU_006216-tr	-0.179215	3.34943	1.84647	0.175962
transcript:SPU_013178-tr	-0.0423472	5.36992	0.26093	0.610186
transcript:SPU_024117-tr	0.53225	1.87574	6.05691	0.0148324
transcript:SPU_012330-tr	0.0097899	5.64278	0.0171908	0.895838
transcript:SPU_012327-tr	-0.494444	1.35255	3.77312	0.0537046
transcript:SPU_012328-tr	-0.531795	2.47724	9.09697	0.00294599
transcript:SPU_012329-tr	-0.521102	5.16567	36.1702	1.04549e-08
transcript:SPU_004711-tr	0.263554	2.30358	1.90233	0.170232
transcript:SPU_015721-tr	0.069694	4.18476	0.453974	0.501352
transcript:SPU_015724-tr	0.164715	2.28604	0.799566	0.372464
transcript:SPU_015722-tr	0.623373	2.18573	10.9578	0.00113418
transcript:SPU_015723-tr	0.272576	4.15466	7.08238	0.00851686
transcript:SPU_016087-tr	-0.168142	2.89878	1.01963	0.315164
transcript:SPU_019800-tr	0.0671639	6.74064	1.07421	0.301441
transcript:SPU_018698-tr	-0.458674	2.91596	9.42107	0.00249073
transcript:SPU_010113-tr	0.183283	3.13296	1.78929	0.182767
transcript:SPU_010120-tr	0.51837	0.311191	1.82695	0.178251
transcript:SPU_010119-tr	0.146032	5.23645	3.32008	0.0701639
transcript:SPU_010114-tr	0.723995	6.86463	132.754	3.64482e-23
transcript:SPU_010118-tr	0.200408	8.39805	11.1596	0.00102397
transcript:SPU_011286-tr	-0.525975	1.29368	3.59102	0.0599391
transcript:SPU_010115-tr	-0.488705	5.16039	31.2857	8.54765e-08
transcript:SPU_010117-tr	-0.621997	1.64841	7.44336	0.00702374
transcript:SPU_010116-tr	-0.187037	5.90455	7.11108	0.00838695
transcript:SPU_007758-tr	-0.260373	4.8371	3.13627	0.0955323
transcript:SPU_007756-tr	-0.201945	3.65038	2.84907	0.0932271
transcript:SPU_007755-tr	-0.100033	4.65664	1.21555	0.271766
transcript:SPU_027346-tr	-0.425527	2.54679	6.30117	0.0129829
transcript:SPU_008866-tr	0.315573	7.1607	24.5059	1.74734e-06
transcript:SPU_008865-tr	-0.80443	3.53384	41.6131	1.07311e-09
transcript:SPU_008864-tr	-0.0810459	1.14606	0.0803022	0.777227
transcript:SPU_008863-tr	-1.25616	2.07585	36.282	9.97073e-09
transcript:SPU_008862-tr	-0.239903	3.07451	2.71525	0.101207
transcript:SPU_013697-tr	-0.172987	3.32577	1.78914	0.182785
transcript:SPU_025397-tr	-0.0457918	7.18922	0.567765	0.452172
transcript:SPU_025398-tr	-0.268728	4.19046	6.73168	0.0102833
transcript:SPU_025399-tr	0.175007	3.92253	2.51289	0.114743
transcript:SPU_025400-tr	0.0380626	3.56944	0.0983406	0.754208
transcript:SPU_013261-tr	0.253617	6.25006	13.5812	0.000305326
transcript:SPU_028395-tr	-0.249648	5.00329	8.20895	0.00468476
transcript:SPU_028394-tr	0.581559	3.08671	16.567	7.12874e-05
transcript:SPU_010652-tr	0.203976	3.28369	1.98891	0.160917
transcript:SPU_013982-tr	0.101158	3.39728	0.586481	0.444826
transcript:SPU_010326-tr	0.0588173	4.59905	0.375583	0.540781
transcript:SPU_027205-tr	0.634527	0.250318	2.83715	0.0939089
transcript:SPU_002804-tr	-0.00666464	3.63982	0.00294706	0.956769
transcript:SPU_011216-tr	0.419028	0.661077	1.52513	0.218518
transcript:SPU_022784-tr	0.335794	5.63149	19.9065	1.45986e-05
transcript:SPU_022433-tr	-0.602486	6.16762	15.6577	0.00283376
transcript:SPU_022783-tr	-0.0782875	3.3484	0.367687	0.545062
transcript:SPU_011495-tr	-0.264074	2.00092	1.58588	0.209651
transcript:SPU_011496-tr	-0.236025	2.67457	2.19128	0.140611
transcript:SPU_004180-tr	-1.55058	0.449924	16.7279	6.59795e-05
transcript:SPU_004181-tr	-0.784786	0.204148	4.16061	0.0428939
transcript:SPU_002605-tr	0.367376	2.53611	4.63031	0.0327971
transcript:SPU_022763-tr	-0.469694	1.87051	4.77325	0.0302486
transcript:SPU_012185-tr	-1.23171	0.178105	9.01685	0.00307117
transcript:SPU_022045-tr	0.0754015	3.03146	0.271028	0.603308
transcript:SPU_014390-tr	-0.054976	3.60003	0.19594	0.65857
transcript:SPU_023187-tr	-0.156425	1.43079	0.344947	0.557904
transcript:SPU_024213-tr	-0.123097	7.07205	4.08761	0.044738
transcript:SPU_018000-tr	0.280585	1.72402	1.48375	0.224845
transcript:SPU_018004-tr	0.32136	4.10087	8.63824	0.00374091
transcript:SPU_004924-tr	-0.231486	2.21411	1.43481	0.232618
transcript:SPU_004923-tr	0.346461	4.80561	14.9649	0.000154864
transcript:SPU_015301-tr	0.325319	1.49545	1.77095	0.185014
transcript:SPU_014824-tr	-0.269397	0.961968	0.786628	0.376352
transcript:SPU_014822-tr	0.142066	2.31326	0.605544	0.437533
transcript:SPU_000437-tr	-0.334076	6.5998	23.5734	3.6815e-06
transcript:SPU_000439-tr	0.0996016	8.17153	2.80373	0.0958505
transcript:SPU_000438-tr	-0.335505	4.30262	10.4049	0.00150272
transcript:SPU_000440-tr	0.0392285	6.93338	0.398796	0.528544
transcript:SPU_008296-tr	0.431128	10.0896	49.0803	5.23034e-11
transcript:SPU_008294-tr	-0.030893	3.43403	0.0607293	0.805639
transcript:SPU_026657-tr	0.249252	2.1523	1.72401	0.190915
transcript:SPU_000441-tr	-0.853201	7.69707	35.0194	0.00018208
transcript:SPU_000442-tr	-0.584759	5.97786	51.4084	5.06563e-10
transcript:SPU_000435-tr	-0.509625	2.0595	6.19022	0.0137913
transcript:SPU_020470-tr	0.739592	0.565872	4.56395	0.0340562
transcript:SPU_000858-tr	-0.257793	2.12842	1.70989	0.192733
transcript:SPU_000859-tr	-0.556555	3.32532	17.2641	5.10237e-05
transcript:SPU_010889-tr	0.148793	1.79435	0.439755	0.508122
transcript:SPU_015049-tr	-0.141795	2.28187	0.584252	0.445691
transcript:SPU_010887-tr	-0.16136	2.44677	0.853413	0.356874
transcript:SPU_010881-tr	0.228215	4.29615	5.4458	0.0207639
transcript:SPU_010886-tr	0.468144	6.63777	51.5415	1.97954e-11
transcript:SPU_024848-tr	-0.11237	1.59317	0.233739	0.629376
transcript:SPU_019253-tr	0.248597	4.6322	7.21886	0.00791711
transcript:SPU_002254-tr	0.396865	4.46991	16.1958	8.52447e-05
transcript:SPU_002250-tr	-0.0230905	1.94216	0.0129143	0.909654
transcript:SPU_002252-tr	0.235988	6.48134	12.6864	0.000475827
transcript:SPU_018290-tr	-0.0330257	3.52013	0.069312	0.792654
transcript:SPU_009423-tr	0.291531	8.42122	22.8304	3.75769e-06
transcript:SPU_009421-tr	-0.222181	0.227431	0.340389	0.560364
transcript:SPU_009422-tr	-0.357494	5.30805	18.0174	3.56242e-05
transcript:SPU_020767-tr	-0.252582	1.51272	1.10557	0.294512
transcript:SPU_006602-tr	-0.14982	5.63028	3.95809	0.0482209
transcript:SPU_016383-tr	0.123665	4.18494	1.30634	0.254904
transcript:SPU_009342-tr	0.14146	3.28455	1.15078	0.284879
transcript:SPU_014336-tr	-0.0385127	3.59812	0.101245	0.750723
transcript:SPU_014335-tr	0.466002	2.2464	6.15649	0.0140474
transcript:SPU_009925-tr	-0.229799	2.42523	1.77574	0.184425
transcript:SPU_017631-tr	0.0779661	6.52647	1.49761	0.222702
transcript:SPU_017630-tr	-0.385568	8.98865	9.05526	0.0130256
transcript:SPU_017641-tr	0.148996	9.70565	4.00464	0.0525883
transcript:SPU_017629-tr	0.036833	5.00902	0.177654	0.67392
transcript:SPU_017628-tr	-0.565051	7.51746	73.4539	2.70193e-13
transcript:SPU_016020-tr	-0.431918	7.47436	44.7139	7.04034e-10
transcript:SPU_011978-tr	0.143039	4.39396	2.0933	0.149754
transcript:SPU_019856-tr	-0.0894264	3.28381	0.424078	0.515772
transcript:SPU_012308-tr	-0.411193	0.477476	1.27189	0.261214
transcript:SPU_012307-tr	0.0414905	1.97402	0.0407025	0.84035
transcript:SPU_005652-tr	0.182427	1.39683	0.557662	0.456217
transcript:SPU_021593-tr	0.196714	1.77924	0.760036	0.384524
transcript:SPU_011072-tr	0.449063	2.96328	8.72972	0.00356644
transcript:SPU_027631-tr	0.0694343	9.02032	1.36149	0.244884
transcript:SPU_006163-tr	0.116928	4.39818	1.44903	0.230326
transcript:SPU_004964-tr	-0.284353	7.545	22.7181	3.95671e-06
transcript:SPU_007260-tr	-0.252121	4.46664	6.65583	0.0107129
transcript:SPU_007261-tr	-0.0676512	4.66313	0.501469	0.479808
transcript:SPU_022500-tr	-0.0159645	5.37719	0.0400326	0.841652
transcript:SPU_017932-tr	0.0601975	3.25499	0.0782558	0.783005
transcript:SPU_017931-tr	0.191284	4.33028	3.61175	0.0590343
transcript:SPU_004126-tr	0.426304	11.4643	48.7376	5.9937e-11
transcript:SPU_014670-tr	0.29757	2.26013	2.48223	0.116964
transcript:SPU_012240-tr	-0.0947635	3.38907	0.52167	0.471105
transcript:SPU_009207-tr	0.00631506	2.18816	0.00111919	0.973351
transcript:SPU_003173-tr	0.134067	2.62375	0.684488	0.409184
transcript:SPU_023330-tr	-0.254964	3.12147	2.98598	0.0861585
transcript:SPU_012877-tr	-0.0848247	5.83975	1.43074	0.233278
transcript:SPU_020448-tr	-0.0604487	1.16355	0.0488608	0.825318
transcript:SPU_012878-tr	0.0979827	0.43261	0.0746623	0.784991
transcript:SPU_024647-tr	0.181264	4.78155	3.78688	0.0534276
transcript:SPU_024640-tr	0.155398	7.35157	6.78438	0.00999534
transcript:SPU_024646-tr	0.145755	1.31005	0.306903	0.580301
transcript:SPU_024641-tr	0.370392	2.04325	3.22088	0.0744487
transcript:SPU_024645-tr	0.275035	4.04888	6.61135	0.0109734
transcript:SPU_024642-tr	-0.124656	5.96245	2.88474	0.0914915
transcript:SPU_024644-tr	0.004313	3.33766	0.00107712	0.973856
transcript:SPU_017853-tr	0.0282491	1.45268	0.0135403	0.9075
transcript:SPU_024426-tr	0.177289	1.81663	0.635712	0.42636
transcript:SPU_006851-tr	0.469641	2.53644	7.85912	0.00563361
transcript:SPU_006853-tr	-0.681279	4.26359	41.8593	1.0643e-09
transcript:SPU_006852-tr	-0.310327	5.56316	15.133	0.000142685
transcript:SPU_026014-tr	0.0106037	0.918122	0.00121604	0.972222
transcript:SPU_026171-tr	-0.769795	4.72754	64.749	3.49433e-13
transcript:SPU_026173-tr	0.286413	7.03391	21.0697	8.48032e-06
transcript:SPU_010283-tr	-0.918283	3.87291	67.1602	5.35381e-14
transcript:SPU_010282-tr	0.753312	5.48409	92.324	8.67709e-18
transcript:SPU_011519-tr	0.34776	0.252698	0.816649	0.367417
transcript:SPU_007325-tr	0.333978	3.52566	7.17444	0.00810738
transcript:SPU_020453-tr	0.518345	2.73089	9.79402	0.00212657
transcript:SPU_002926-tr	0.353998	1.59364	2.34153	0.127791
transcript:SPU_006902-tr	0.390158	2.05737	3.95919	0.0481903
transcript:SPU_025012-tr	0.0404192	6.80213	0.338295	0.56256
transcript:SPU_009485-tr	0.15995	7.54174	7.23508	0.00784882
transcript:SPU_009484-tr	0.405392	8.68623	48.689	6.11071e-11
transcript:SPU_007510-tr	0.0680069	7.20197	1.17371	0.280146
transcript:SPU_026899-tr	0.0303547	8.88079	0.266478	0.606363
transcript:SPU_026898-tr	-0.322922	4.70015	12.3681	0.000557683
transcript:SPU_017198-tr	-0.0984467	6.49343	2.11374	0.147792
transcript:SPU_006545-tr	0.491954	9.13971	61.5122	1.45923e-12
transcript:SPU_015471-tr	-0.0612184	1.17726	0.0483546	0.82621
transcript:SPU_003778-tr	0.236186	1.41311	0.885713	0.347953
transcript:SPU_003779-tr	0.570034	1.94123	7.46272	0.00695172
transcript:SPU_003780-tr	0.130659	2.15662	0.469245	0.494251
transcript:SPU_017121-tr	0.169186	2.52239	0.932215	0.335634
transcript:SPU_007721-tr	-0.154953	4.39326	2.61008	0.108007
transcript:SPU_007723-tr	-0.0406703	6.96758	0.441916	0.507084
transcript:SPU_006047-tr	-0.350819	5.86602	8.46087	0.0106249
transcript:SPU_015592-tr	0.182639	8.6036	8.83243	0.00339439
transcript:SPU_015593-tr	0.0878096	3.47783	0.480392	0.489173
transcript:SPU_015595-tr	-0.614968	3.70921	24.894	1.6317e-06
transcript:SPU_000488-tr	0.195309	4.14183	3.46777	0.0642697
transcript:SPU_008723-tr	-0.00242825	2.83428	0.00024497	0.98753
transcript:SPU_015594-tr	0.0839332	6.05921	1.50293	0.221885
transcript:SPU_019631-tr	0.232697	1.6461	1.03882	0.309519
transcript:SPU_019630-tr	0.172068	2.40332	0.955654	0.329648
transcript:SPU_001068-tr	-0.0515141	5.24517	0.38507	0.535718
transcript:SPU_001072-tr	-0.280362	6.90067	20.7086	1.00329e-05
transcript:SPU_001071-tr	0.278728	5.78262	14.6992	0.000176303
transcript:SPU_001069-tr	0.252475	5.51159	11.0768	0.00106781
transcript:SPU_005881-tr	0.144397	3.27629	1.15325	0.284365
transcript:SPU_005879-tr	0.325506	2.27498	3.16381	0.0770416
transcript:SPU_005878-tr	-0.273166	6.00606	14.5507	0.000189583
transcript:SPU_005882-tr	0.0520762	0.505794	0.0226661	0.880504
transcript:SPU_005883-tr	-0.00886526	5.7198	0.0145195	0.904229
transcript:SPU_022828-tr	0.0437158	4.76768	0.229977	0.632146
transcript:SPU_019888-tr	0.184471	3.13641	1.67352	0.19751
transcript:SPU_019887-tr	0.196109	4.48341	4.0266	0.0463442
transcript:SPU_026033-tr	0.096906	2.21367	0.256165	0.613411
transcript:SPU_025579-tr	0.108105	4.79268	1.44347	0.23122
transcript:SPU_028704-tr	-1.0137	1.292	14.3211	0.000212154
transcript:SPU_008875-tr	0.132625	5.89683	3.46347	0.0644338
transcript:SPU_008876-tr	0.00317047	4.5715	0.00116102	0.972858
transcript:SPU_023987-tr	-0.498056	2.32868	7.15922	0.00817363
transcript:SPU_024368-tr	0.803526	5.23292	54.8997	1.98959e-08
transcript:SPU_011098-tr	0.623925	2.48484	11.6967	0.000781635
transcript:SPU_019391-tr	0.2547	5.64243	10.3786	0.00156336
transcript:SPU_019393-tr	-0.170574	3.08354	1.4488	0.230364
transcript:SPU_019392-tr	0.124528	4.81489	1.96594	0.16267
transcript:SPU_020713-tr	-0.138165	5.76723	3.17362	0.0766724
transcript:SPU_011856-tr	-0.0838534	2.93362	0.303384	0.582478
transcript:SPU_006824-tr	-0.167275	1.94016	0.655631	0.419218
transcript:SPU_020080-tr	0.795932	0.385805	4.50815	0.0351544
transcript:SPU_024362-tr	-0.230833	1.67446	1.0235	0.313103
transcript:SPU_024364-tr	-0.255134	1.3632	0.896132	0.34514
transcript:SPU_013009-tr	-0.334275	4.11901	9.97472	0.00187283
transcript:SPU_023226-tr	0.274168	9.13375	19.6075	1.67989e-05
transcript:SPU_006732-tr	-0.69066	2.98093	21.4485	7.11216e-06
transcript:SPU_013362-tr	-0.0657756	3.42261	0.262598	0.608994
transcript:SPU_016476-tr	-0.494731	1.17272	3.22189	0.0744039
transcript:SPU_010533-tr	-0.184257	2.19122	0.921755	0.338353
transcript:SPU_010534-tr	0.0125154	4.30156	0.0163303	0.898463
transcript:SPU_007028-tr	-0.0328079	1.90097	0.0230453	0.879516
transcript:SPU_007027-tr	-0.309668	4.41245	9.10136	0.0029771
transcript:SPU_014111-tr	-0.290474	6.867	11.709	0.00202029
transcript:SPU_011054-tr	0.0761989	7.07193	1.45098	0.230015
transcript:SPU_004218-tr	-0.256563	3.2864	3.65734	0.0574733
transcript:SPU_027592-tr	-0.756574	1.34377	6.09766	0.0160031
transcript:SPU_019409-tr	0.0240074	2.81419	0.0241936	0.876575
transcript:SPU_023290-tr	0.25767	4.03428	5.95907	0.0156482
transcript:SPU_020827-tr	0.0543974	2.54299	0.0985395	0.753995
transcript:SPU_011415-tr	0.0358123	-0.0482268	0.00740862	0.931508
transcript:SPU_022480-tr	0.540066	2.43401	8.94311	0.0031912
transcript:SPU_022479-tr	-0.0587174	2.44586	0.106845	0.74416
transcript:SPU_004236-tr	0.0115923	2.51074	0.0045806	0.946118
transcript:SPU_004235-tr	0.639158	2.24862	12.1691	0.000616062
transcript:SPU_007776-tr	0.143781	3.41682	0.91271	0.343403
transcript:SPU_007777-tr	0.527596	5.68993	45.111	3.47644e-10
transcript:SPU_011984-tr	0.0184955	5.9661	0.0687613	0.793461
transcript:SPU_011983-tr	-0.142154	4.73929	2.46103	0.118527
transcript:SPU_016945-tr	-0.147974	1.27732	0.33126	0.565665
transcript:SPU_017314-tr	-0.281484	2.9115	3.45403	0.0647949
transcript:SPU_007454-tr	-0.169411	1.26205	0.415291	0.520149
transcript:SPU_018146-tr	0.329051	3.44215	6.475	0.0118138
transcript:SPU_018556-tr	-0.0370803	4.58606	0.15912	0.69046
transcript:SPU_018554-tr	-0.414149	3.40004	9.39864	0.0025205
transcript:SPU_018555-tr	-0.272981	4.1869	5.72033	0.0193938
transcript:SPU_009731-tr	-0.160781	2.90644	1.19031	0.276782
transcript:SPU_008654-tr	-0.420265	3.42927	9.00685	0.00348851
transcript:SPU_016164-tr	-1.05855	1.42529	16.081	9.01039e-05
transcript:SPU_016324-tr	-0.939472	4.4302	87.6024	4.17258e-17
transcript:SPU_025163-tr	-0.252622	4.24171	6.28968	0.0130643
transcript:SPU_018742-tr	-0.554766	5.37513	39.3756	2.22323e-08
transcript:SPU_018740-tr	0.246836	3.06037	2.92245	0.0891467
transcript:SPU_028605-tr	0.174928	4.18958	2.98673	0.0857321
transcript:SPU_000899-tr	-0.218419	2.21603	1.42838	0.233663
transcript:SPU_002097-tr	-0.268582	6.15137	14.6823	0.00017777
transcript:SPU_002096-tr	0.244551	5.34632	9.79843	0.00205036
transcript:SPU_023871-tr	0.0667855	6.77996	1.06485	0.30355
transcript:SPU_027697-tr	-0.132896	3.02063	0.778353	0.378991
transcript:SPU_021924-tr	0.299654	9.6472	23.0257	3.43541e-06
transcript:SPU_001517-tr	-0.119098	0.561408	0.125771	0.723289
transcript:SPU_010974-tr	0.10926	1.24953	0.15382	0.695393
transcript:SPU_009196-tr	-0.111746	8.01728	3.69738	0.0561388
transcript:SPU_009197-tr	0.287284	3.09985	4.00345	0.0469695
transcript:SPU_014005-tr	0.289597	3.14884	4.32539	0.0390209
transcript:SPU_014006-tr	-0.0596062	6.88711	0.883048	0.348677
transcript:SPU_009354-tr	0.158661	1.83926	0.569972	0.451296
transcript:SPU_005318-tr	-0.670524	4.32636	40.9793	1.64809e-09
transcript:SPU_018701-tr	0.0705748	7.46662	1.25511	0.264129
transcript:SPU_018702-tr	-0.208165	6.52237	10.6546	0.00132308
transcript:SPU_009454-tr	-0.0558634	6.72172	0.802587	0.371565
transcript:SPU_027760-tr	-0.0139624	5.12949	0.0277274	0.867946
transcript:SPU_016216-tr	0.158765	2.4928	0.845196	0.359194
transcript:SPU_016472-tr	-0.132367	4.13912	1.59153	0.208804
transcript:SPU_008624-tr	0.176769	1.71597	0.605419	0.43758
transcript:SPU_008625-tr	0.188795	5.13623	5.17355	0.02416
transcript:SPU_013143-tr	-0.277016	0.591293	0.626499	0.429725
transcript:SPU_008779-tr	0.587292	3.33497	19.7523	1.56946e-05
transcript:SPU_008775-tr	0.201504	3.09862	2.05018	0.153991
transcript:SPU_021445-tr	0.1981	0.807026	0.394658	0.530689
transcript:SPU_021446-tr	0.0381574	2.91671	0.0622895	0.803209
transcript:SPU_021444-tr	0.241462	2.14208	1.40493	0.23801
transcript:SPU_025920-tr	0.111281	5.08532	1.7533	0.187208
transcript:SPU_015305-tr	0.890928	0.524839	6.30427	0.012961
transcript:SPU_015311-tr	0.184025	7.19697	8.60327	0.00380989
transcript:SPU_015304-tr	-0.147064	1.35618	0.326544	0.568442
transcript:SPU_008621-tr	-0.0666375	4.93122	0.598476	0.440215
transcript:SPU_009847-tr	-0.0447186	6.29436	0.457345	0.49977
transcript:SPU_015310-tr	-0.259043	4.66079	6.97317	0.00933773
transcript:SPU_015306-tr	-0.193994	3.45388	2.36737	0.125721
transcript:SPU_015309-tr	0.146575	4.17685	1.77735	0.184636
transcript:SPU_015307-tr	0.183384	3.83348	2.57453	0.110418
transcript:SPU_015308-tr	-0.637851	4.32102	36.9259	7.59158e-09
transcript:SPU_005267-tr	-0.374317	0.603091	1.25732	0.263712
transcript:SPU_002760-tr	0.276152	4.27812	7.82435	0.00573815
transcript:SPU_024916-tr	0.132903	2.9842	0.706152	0.40288
transcript:SPU_020116-tr	0.0576325	3.23163	0.174349	0.676793
transcript:SPU_005268-tr	-0.216474	2.445	1.50695	0.221271
transcript:SPU_005266-tr	-0.283052	5.30791	12.4122	0.00054554
transcript:SPU_005265-tr	-0.509473	4.42669	26.3456	7.60965e-07
transcript:SPU_005269-tr	-0.545235	4.00303	24.8036	1.52641e-06
transcript:SPU_005264-tr	-0.273978	2.71211	2.88185	0.0913795
transcript:SPU_007130-tr	0.140619	2.73256	0.825959	0.364707
transcript:SPU_007129-tr	-0.237094	5.35465	8.84727	0.00335444
transcript:SPU_007127-tr	0.477617	1.77701	4.84945	0.0289762
transcript:SPU_007128-tr	-0.0983683	1.78295	0.197267	0.657491
transcript:SPU_014599-tr	0.403928	1.39326	2.54656	0.112358
transcript:SPU_014598-tr	0.32638	7.68868	27.8811	3.83021e-07
transcript:SPU_010918-tr	-0.0285861	3.4537	0.0507991	0.821944
transcript:SPU_010917-tr	-0.546644	1.44825	4.33772	0.0387463
transcript:SPU_010916-tr	0.295007	9.09998	23.1047	3.31308e-06
transcript:SPU_014594-tr	0.287428	12.3273	22.0038	5.49966e-06
transcript:SPU_014596-tr	-0.572133	2.72975	13.1246	0.000382715
transcript:SPU_002022-tr	0.38981	4.31847	15.6867	0.000109036
transcript:SPU_011665-tr	-0.321104	1.52965	1.72317	0.191022
transcript:SPU_011664-tr	0.20505	4.93874	5.08373	0.0258057
transcript:SPU_022946-tr	-0.313455	2.30441	2.71532	0.101203
transcript:SPU_022945-tr	0.369343	1.37603	2.23837	0.136443
transcript:SPU_022947-tr	-0.23547	1.90904	1.2017	0.274504
transcript:SPU_022948-tr	-0.207449	4.88747	5.78252	0.0172406
transcript:SPU_026541-tr	0.228513	9.74579	13.643	0.000296146
transcript:SPU_012887-tr	-0.127206	3.78517	1.26597	0.262081
transcript:SPU_002775-tr	0.461072	7.28404	56.8311	2.54801e-12
transcript:SPU_002774-tr	0.651951	3.42231	25.3695	1.1814e-06
transcript:SPU_022482-tr	0.252976	3.93948	5.27805	0.0227924
transcript:SPU_013151-tr	0.51879	0.600135	2.42689	0.121095
transcript:SPU_014972-tr	0.336001	3.31444	2.80159	0.111582
transcript:SPU_011863-tr	-0.0364895	1.67293	0.0267505	0.870272
transcript:SPU_017562-tr	0.10293	1.1754	0.140181	0.708559
transcript:SPU_017561-tr	0.0889754	2.66855	0.308714	0.579187
transcript:SPU_015542-tr	-0.0848241	2.62536	0.265434	0.607068
transcript:SPU_015104-tr	-0.206593	3.7278	3.06058	0.0819848
transcript:SPU_015929-tr	0.190541	1.48367	0.624082	0.430615
transcript:SPU_015930-tr	0.151333	2.01828	0.568439	0.451904
transcript:SPU_015931-tr	0.316513	2.07573	2.47018	0.11785
transcript:SPU_015932-tr	-0.263477	3.19125	3.56808	0.0605719
transcript:SPU_003255-tr	-0.100139	5.4646	1.63443	0.202803
transcript:SPU_005577-tr	0.505929	6.62575	62.7007	2.77592e-13
transcript:SPU_005576-tr	-0.115248	5.87171	2.46561	0.118188
transcript:SPU_005575-tr	0.0758577	3.08175	0.262522	0.609075
transcript:SPU_005579-tr	-0.253214	2.41942	2.03664	0.15535
transcript:SPU_006269-tr	-0.55818	0.346858	2.22036	0.13802
transcript:SPU_006268-tr	-0.277513	5.12843	11.4892	0.00086689
transcript:SPU_021193-tr	-0.480652	4.45069	24.4495	1.79277e-06
transcript:SPU_026355-tr	-0.421859	3.04418	8.47757	0.00406887
transcript:SPU_021192-tr	-0.0758594	3.02437	0.268472	0.60502
transcript:SPU_021191-tr	0.0828137	3.83105	0.509622	0.476264
transcript:SPU_028488-tr	0.591628	1.44766	5.51414	0.0199924
transcript:SPU_026056-tr	-0.347215	3.43824	6.88414	0.00947291
transcript:SPU_005014-tr	0.551366	3.06118	14.2119	0.000223831
transcript:SPU_028709-tr	-0.29182	3.34989	4.91427	0.0279379
transcript:SPU_006091-tr	-0.252506	3.69263	4.68563	0.031785
transcript:SPU_006092-tr	-0.194955	3.35136	2.13539	0.145746
transcript:SPU_006093-tr	-0.0118981	7.83387	0.0418834	0.838083
transcript:SPU_007326-tr	-0.116111	3.70058	0.909017	0.341704
transcript:SPU_026049-tr	-0.27126	5.69796	13.0822	0.000390838
transcript:SPU_026050-tr	0.0599954	7.14229	0.991233	0.32083
transcript:SPU_026052-tr	-0.139409	2.66338	0.722464	0.396511
transcript:SPU_026051-tr	-0.350503	1.7029	2.36479	0.125926
transcript:SPU_017798-tr	0.212919	8.39333	11.7577	0.000757277
transcript:SPU_012753-tr	-0.655846	3.24941	22.3244	4.74311e-06
transcript:SPU_022196-tr	0.379638	5.49388	24.0628	2.13778e-06
transcript:SPU_022198-tr	0.266046	5.30767	11.3193	0.000944532
transcript:SPU_023471-tr	0.0461746	3.56735	0.135821	0.712921
transcript:SPU_015598-tr	-0.222888	6.42778	10.7616	0.00125301
transcript:SPU_015822-tr	0.0939066	9.46671	2.43198	0.120708
transcript:SPU_005857-tr	-0.405431	4.1364	14.2779	0.000219213
transcript:SPU_022570-tr	0.200797	7.79134	11.1337	0.00103746
transcript:SPU_008381-tr	0.0730173	4.32897	0.553404	0.457938
transcript:SPU_008345-tr	0.209962	5.35653	7.27729	0.00767389
transcript:SPU_009491-tr	-0.261791	2.85135	2.8808	0.091438
transcript:SPU_010641-tr	-0.253853	3.42135	4.07924	0.044955
transcript:SPU_010640-tr	-0.983314	3.87075	37.6144	1.42078e-06
transcript:SPU_013634-tr	-0.0838357	7.14834	1.92554	0.16703
transcript:SPU_023911-tr	-0.198911	4.10493	3.70477	0.0558962
transcript:SPU_015710-tr	-0.876442	1.64892	13.1232	0.000382974
transcript:SPU_008424-tr	0.451704	1.08998	2.41495	0.122008
transcript:SPU_008423-tr	-0.118694	0.275905	0.097858	0.754792
transcript:SPU_005307-tr	0.402233	7.80872	45.3666	2.31714e-10
transcript:SPU_023743-tr	0.256386	5.86982	12.4038	0.000547836
transcript:SPU_023744-tr	-0.138302	1.06768	0.230245	0.631948
transcript:SPU_018904-tr	-0.143329	2.5657	0.745835	0.388993
transcript:SPU_003486-tr	0.12901	0.519071	0.140923	0.707825
transcript:SPU_006984-tr	0.82633	0.732101	1.37739	0.26803
transcript:SPU_027385-tr	0.127228	0.334383	0.12222	0.727064
transcript:SPU_006483-tr	0.0312996	0.480696	0.00834716	0.92731
transcript:SPU_020909-tr	-0.0455311	5.15398	0.305821	0.580969
transcript:SPU_016228-tr	0.0875108	2.46815	0.266664	0.606237
transcript:SPU_027946-tr	-0.139839	4.94983	2.38646	0.124216
transcript:SPU_027945-tr	-0.0580239	5.18217	0.502813	0.47922
transcript:SPU_007631-tr	-0.211053	0.915741	0.488517	0.485527
transcript:SPU_007630-tr	-1.16635	0.150262	7.55885	0.00660535
transcript:SPU_009584-tr	-0.416493	2.89247	7.23376	0.00789588
transcript:SPU_024637-tr	0.550593	2.28301	9.37357	0.00255265
transcript:SPU_001008-tr	0.459192	2.9303	9.62013	0.00224752
transcript:SPU_001009-tr	-0.0236626	1.55412	0.0103329	0.919151
transcript:SPU_014014-tr	0.251676	2.66051	2.33341	0.128449
transcript:SPU_025657-tr	0.172532	6.00884	5.87053	0.0164267
transcript:SPU_001007-tr	0.18641	2.35791	1.10501	0.294634
transcript:SPU_001010-tr	0.272861	4.65678	8.24763	0.00468743
transcript:SPU_001006-tr	0.204917	4.10075	3.77903	0.0535195
transcript:SPU_025850-tr	0.325283	4.7773	12.9409	0.000419248
transcript:SPU_010649-tr	0.0486575	1.5309	0.0397756	0.842154
transcript:SPU_025849-tr	0.23027	4.02389	4.5676	0.0339857
transcript:SPU_025848-tr	0.256266	4.18313	5.88466	0.0164973
transcript:SPU_002267-tr	0.195885	0.643224	0.305764	0.58155
transcript:SPU_002266-tr	0.0707839	1.68776	0.0974736	0.755258
transcript:SPU_002265-tr	-0.204908	0.577437	0.379154	0.538865
transcript:SPU_002264-tr	0.191836	0.582529	0.30874	0.579172
transcript:SPU_002263-tr	0.0740736	0.236439	0.0366135	0.848478
transcript:SPU_020542-tr	0.47881	2.91147	9.81603	0.00204266
transcript:SPU_019852-tr	0.514956	-0.061946	1.41362	0.236085
transcript:SPU_021054-tr	-0.281499	1.04117	0.862809	0.354354
transcript:SPU_024763-tr	0.203905	0.785513	0.42654	0.514558
transcript:SPU_023098-tr	0.0278692	6.54563	0.164712	0.685483
transcript:SPU_023099-tr	-0.232808	7.2802	14.5649	0.000188277
transcript:SPU_001235-tr	-0.0359152	6.41956	0.269773	0.604258
transcript:SPU_019032-tr	-0.0781937	6.6123	1.39777	0.238719
transcript:SPU_019031-tr	0.531329	7.41098	74.2001	4.24804e-15
transcript:SPU_019030-tr	-0.12438	5.37737	2.4418	0.119966
transcript:SPU_022056-tr	0.335374	6.65191	27.1664	5.26794e-07
transcript:SPU_022057-tr	-0.240284	6.01727	11.1905	0.00100808
transcript:SPU_027418-tr	-0.0229391	4.82288	0.0673626	0.795525
transcript:SPU_014293-tr	0.00457662	9.53995	0.00547691	0.941091
transcript:SPU_013242-tr	-0.229299	5.38726	7.93892	0.00540103
transcript:SPU_006949-tr	0.101936	2.20571	0.290347	0.59069
transcript:SPU_017298-tr	0.208272	2.17862	1.15143	0.284744
transcript:SPU_005988-tr	-0.0922468	4.17213	0.782074	0.377734
transcript:SPU_005987-tr	0.0895309	4.79391	1.01195	0.31584
transcript:SPU_005989-tr	-0.275174	4.64207	5.94992	0.0190089
transcript:SPU_005990-tr	0.0231122	5.96703	0.108628	0.74211
transcript:SPU_005991-tr	-0.19572	6.43892	8.54142	0.00393514
transcript:SPU_005992-tr	0.927261	1.03454	9.25595	0.00276611
transcript:SPU_005986-tr	0.0989582	2.34895	0.287274	0.592661
transcript:SPU_021266-tr	-0.0107302	5.45162	0.0177688	0.894111
transcript:SPU_021265-tr	-0.353087	3.20802	6.29549	0.0130231
transcript:SPU_000925-tr	0.648504	3.79873	30.277	1.32884e-07
transcript:SPU_019818-tr	0.83185	1.17805	8.66749	0.00368419
transcript:SPU_004309-tr	0.586447	0.417224	2.69242	0.102642
transcript:SPU_016755-tr	0.266231	2.41108	2.33288	0.128492
transcript:SPU_009210-tr	-0.326882	10.397	29.4195	1.9376e-07
transcript:SPU_006237-tr	0.14452	3.09345	1.08234	0.299624
transcript:SPU_026281-tr	-0.174433	1.28786	0.444656	0.505771
transcript:SPU_026280-tr	0.0962408	1.63212	0.169507	0.681059
transcript:SPU_007044-tr	-0.0723681	3.55164	0.34865	0.555648
transcript:SPU_007045-tr	-0.581164	1.18434	4.36999	0.0380375
transcript:SPU_019632-tr	-0.840496	8.49594	116.143	2.34736e-12
transcript:SPU_000159-tr	-0.730832	10.867	115.701	4.19321e-16
transcript:SPU_000157-tr	-1.23138	0.332158	10.1641	0.00169954
transcript:SPU_021833-tr	-0.0322142	1.93415	0.0242178	0.876513
transcript:SPU_021834-tr	0.0878626	5.12066	1.13071	0.289104
transcript:SPU_020488-tr	-0.1784	1.28725	0.454832	0.500949
transcript:SPU_015538-tr	0.146796	1.86107	0.491992	0.483982
transcript:SPU_015537-tr	0.377582	2.98535	6.48833	0.0117287
transcript:SPU_017836-tr	0.248247	3.15907	3.17912	0.0763367
transcript:SPU_027598-tr	-0.410769	2.45869	5.61907	0.0188656
transcript:SPU_018163-tr	-0.308042	2.01683	2.41015	0.122377
transcript:SPU_004138-tr	-1.14529	3.10699	60.7918	5.67171e-13
transcript:SPU_004166-tr	-0.174685	-0.11446	0.148905	0.700058
transcript:SPU_005743-tr	-0.223077	3.99389	4.12736	0.0437236
transcript:SPU_022063-tr	-0.277061	3.01544	3.52445	0.0621619
transcript:SPU_016443-tr	-0.272501	5.11806	9.63134	0.0023132
transcript:SPU_010722-tr	0.324066	7.63793	28.3341	3.13172e-07
transcript:SPU_003306-tr	-0.148885	1.50232	0.388271	0.534029
transcript:SPU_023997-tr	0.116808	3.0935	0.675726	0.412193
transcript:SPU_008318-tr	-0.147378	2.1422	0.551825	0.458579
transcript:SPU_008319-tr	-0.0397617	9.11311	0.466828	0.495363
transcript:SPU_008317-tr	0.0579757	6.35387	0.780519	0.378207
transcript:SPU_019807-tr	-0.112378	4.39625	1.2961	0.2565
transcript:SPU_017406-tr	-0.963969	2.58586	31.6763	7.21032e-08
transcript:SPU_017404-tr	0.426802	1.79939	4.00035	0.0470538
transcript:SPU_006369-tr	0.160463	2.18556	0.693775	0.40603
transcript:SPU_006370-tr	-0.00964056	9.73122	0.0263685	0.871193
transcript:SPU_006202-tr	0.500613	0.99502	3.00977	0.0845435
transcript:SPU_006509-tr	-0.160149	7.8954	1.99878	0.18298
transcript:SPU_018572-tr	-0.291291	3.36566	4.86982	0.0286456
transcript:SPU_000948-tr	-0.872827	2.62601	27.0219	5.61966e-07
transcript:SPU_025879-tr	0.339506	1.86353	2.64031	0.106002
transcript:SPU_017704-tr	0.410367	2.02107	4.30451	0.0394903
transcript:SPU_017705-tr	0.0965169	4.13519	0.896433	0.345059
transcript:SPU_026748-tr	0.544755	4.92481	36.953	7.50487e-09
transcript:SPU_024044-tr	0.571378	2.53883	11.3346	0.000937262
transcript:SPU_006988-tr	-0.108245	6.31009	2.62833	0.106792
transcript:SPU_001350-tr	0.0442327	2.58777	0.0726372	0.787856
transcript:SPU_027648-tr	-0.0731309	5.22246	0.675828	0.41302
transcript:SPU_006266-tr	-0.193022	4.48718	3.80083	0.0528424
transcript:SPU_013660-tr	0.491365	6.46493	57.1147	2.28607e-12
transcript:SPU_028506-tr	0.537778	2.12304	7.73223	0.00602489
transcript:SPU_013659-tr	-0.114596	0.831346	0.1423	0.706467
transcript:SPU_022916-tr	-0.181305	6.61389	8.15561	0.00481808
transcript:SPU_022912-tr	0.100039	1.48944	0.160948	0.68878
transcript:SPU_017792-tr	0.273824	2.18695	2.17616	0.14198
transcript:SPU_017791-tr	-0.897141	3.62374	50.3513	3.17131e-11
transcript:SPU_011671-tr	0.0839761	5.46968	1.1599	0.282985
transcript:SPU_018243-tr	0.474539	3.98755	18.6797	2.6019e-05
transcript:SPU_018242-tr	-0.113767	4.70049	1.51309	0.220337
transcript:SPU_024043-tr	-0.618122	4.71764	39.1816	4.12863e-09
transcript:SPU_003742-tr	-0.15579	7.14932	6.50146	0.0116456
transcript:SPU_023855-tr	0.164474	7.47822	7.61247	0.00641991
transcript:SPU_016680-tr	-0.268346	3.37722	4.33921	0.0387134
transcript:SPU_027878-tr	-0.145955	0.544396	0.188167	0.664987
transcript:SPU_028064-tr	-0.35981	5.54179	21.2093	7.94724e-06
transcript:SPU_001202-tr	0.116656	2.48959	0.473646	0.492235
transcript:SPU_026461-tr	-0.249106	1.29876	0.863621	0.35409
transcript:SPU_022682-tr	0.219184	9.47395	12.4892	0.000542575
transcript:SPU_016766-tr	0.735632	2.10747	2.9798	0.114828
transcript:SPU_014908-tr	-0.0328297	6.79766	0.28195	0.596107
transcript:SPU_014907-tr	0.33074	4.7514	12.6204	0.000495538
transcript:SPU_014489-tr	0.209016	7.42786	11.3223	0.000943118
transcript:SPU_014488-tr	-0.321257	0.431951	0.819969	0.366447
transcript:SPU_004879-tr	0.203211	3.54342	2.75878	0.0985317
transcript:SPU_013569-tr	-0.878772	0.614956	5.9927	0.0153626
transcript:SPU_001420-tr	0.0506054	2.91693	0.111482	0.738868
transcript:SPU_006248-tr	0.426969	1.6146	3.29651	0.0711572
transcript:SPU_006255-tr	-0.950582	2.99498	29.757	1.27555e-06
transcript:SPU_006256-tr	-0.0143048	3.66567	0.0147017	0.903633
transcript:SPU_011256-tr	0.11427	-0.0100081	0.0714173	0.789602
transcript:SPU_020100-tr	0.0985196	2.49387	0.30932	0.578843
transcript:SPU_005258-tr	-0.600904	4.46721	35.4821	2.02894e-08
transcript:SPU_027711-tr	-0.265165	5.10453	9.99258	0.00185574
transcript:SPU_016613-tr	-0.969605	4.70346	94.5161	1.12192e-17
transcript:SPU_021344-tr	-0.60405	1.41935	5.90147	0.0161502
transcript:SPU_021337-tr	-0.0802311	1.63913	0.124543	0.724588
transcript:SPU_004638-tr	-0.0719906	0.169817	0.0330424	0.855971
transcript:SPU_010349-tr	-0.317461	1.34877	1.57038	0.211841
transcript:SPU_014360-tr	0.149638	3.10478	1.0725	0.301825
transcript:SPU_014382-tr	-0.0900855	0.649783	0.0738987	0.786066
transcript:SPU_000937-tr	-0.74969	1.31349	7.60624	0.00644118
transcript:SPU_021288-tr	-0.116339	2.0911	0.355014	0.552066
transcript:SPU_000782-tr	0.0323987	3.76568	0.0805661	0.776871
transcript:SPU_000493-tr	0.101323	4.85502	1.24676	0.26572
transcript:SPU_012833-tr	0.240905	2.10229	1.48397	0.224811
transcript:SPU_027823-tr	0.145189	1.63162	0.391342	0.532419
transcript:SPU_020119-tr	0.539929	2.02618	7.26413	0.00772799
transcript:SPU_012879-tr	0.384765	5.54833	23.8338	2.37323e-06
transcript:SPU_003655-tr	0.108939	8.49192	3.13644	0.07832
transcript:SPU_003654-tr	-0.40468	2.84077	6.63757	0.0108191
transcript:SPU_003656-tr	0.184766	3.29502	1.97132	0.162099
transcript:SPU_003653-tr	-0.19152	5.27127	5.11946	0.0249428
transcript:SPU_007284-tr	-0.828576	0.592305	5.28626	0.0227115
transcript:SPU_023801-tr	-0.582013	2.31425	9.9545	0.00189237
transcript:SPU_007283-tr	-0.618273	6.25485	51.2773	2.20086e-08
transcript:SPU_004960-tr	-0.30194	4.59647	10.6326	0.001338
transcript:SPU_016208-tr	0.138231	9.69931	5.45317	0.0206792
transcript:SPU_025720-tr	-0.0918665	7.60306	2.32469	0.12916
transcript:SPU_025721-tr	0.110244	5.51122	2.04798	0.15421
transcript:SPU_021488-tr	0.298981	3.5121	5.45422	0.0206672
transcript:SPU_009803-tr	0.250401	7.56207	16.2124	8.45637e-05
transcript:SPU_028850-tr	0.0160956	7.14246	0.0711709	0.789957
transcript:SPU_006973-tr	0.0722913	4.20709	0.481447	0.488697
transcript:SPU_018085-tr	0.213003	4.17763	2.27967	0.143595
transcript:SPU_017996-tr	0.241159	4.43818	6.31094	0.0129141
transcript:SPU_020281-tr	-0.140726	4.37352	2.10095	0.149017
transcript:SPU_019495-tr	-0.168945	6.04389	5.60096	0.0190552
transcript:SPU_023128-tr	0.0943677	1.28387	0.122868	0.72637
transcript:SPU_013173-tr	-0.490401	4.31831	23.5403	2.71378e-06
transcript:SPU_013174-tr	-0.126885	4.53111	1.83799	0.176952
transcript:SPU_020504-tr	0.12736	8.15199	4.29813	0.0396351
transcript:SPU_020505-tr	0.0301474	9.62578	0.241595	0.623679
transcript:SPU_020509-tr	0.224149	5.02033	6.77598	0.0100407
transcript:SPU_020506-tr	-0.35628	1.99126	2.80836	0.095648
transcript:SPU_020507-tr	-0.076644	4.55072	0.390706	0.536212
transcript:SPU_004300-tr	0.303757	3.04151	4.24221	0.0409274
transcript:SPU_005327-tr	0.2662	1.72243	1.40786	0.237038
transcript:SPU_015168-tr	-0.559492	0.261087	2.13899	0.145409
transcript:SPU_006390-tr	0.395221	2.40739	4.57492	0.0340411
transcript:SPU_002343-tr	-0.253226	1.87434	1.50207	0.222017
transcript:SPU_009593-tr	-0.105647	5.26764	1.64943	0.200751
transcript:SPU_009595-tr	0.118729	3.85342	1.11304	0.292892
transcript:SPU_028825-tr	0.386854	2.32465	4.66326	0.0321903
transcript:SPU_002455-tr	-0.105207	3.54401	0.696726	0.405036
transcript:SPU_006587-tr	0.583674	1.2765	4.92191	0.0278182
transcript:SPU_023040-tr	0.134821	3.74413	1.40103	0.238173
transcript:SPU_000034-tr	-0.0967923	4.50345	1.03061	0.311431
transcript:SPU_005804-tr	0.157495	3.15043	1.28935	0.257737
transcript:SPU_002308-tr	-0.0346708	3.06488	0.0615342	0.804381
transcript:SPU_006139-tr	-0.379706	4.36801	12.411	0.000676902
transcript:SPU_020323-tr	-0.433405	4.45526	18.7869	2.61653e-05
transcript:SPU_020324-tr	-0.487986	5.67008	41.6072	1.07569e-09
transcript:SPU_006544-tr	-0.285902	4.84718	10.615	0.00135002
transcript:SPU_006543-tr	0.977402	1.82048	18.3026	3.11092e-05
transcript:SPU_021703-tr	0.0388377	5.51697	0.242694	0.622891
transcript:SPU_026854-tr	-0.538429	0.656699	2.46342	0.11835
transcript:SPU_026855-tr	-0.262952	2.78259	2.60512	0.10834
transcript:SPU_019330-tr	0.0622296	5.57682	0.677805	0.411476
transcript:SPU_019332-tr	0.026899	4.0298	0.0637415	0.800977
transcript:SPU_023499-tr	0.734634	0.350019	3.89494	0.0500228
transcript:SPU_014271-tr	-0.00961372	3.28493	0.00510223	0.943138
transcript:SPU_014272-tr	0.110088	1.2579	0.166405	0.683831
transcript:SPU_020968-tr	0.544261	3.30175	14.9492	0.00015769
transcript:SPU_013571-tr	-0.278867	1.25033	1.13049	0.289152
transcript:SPU_021880-tr	-0.440822	1.39236	2.71084	0.101611
transcript:SPU_021881-tr	-0.199248	1.28234	0.554501	0.457494
transcript:SPU_018362-tr	0.491121	4.20657	23.894	2.30895e-06
transcript:SPU_018361-tr	0.102996	3.34203	0.641755	0.424174
transcript:SPU_018360-tr	0.495071	3.78613	17.5832	4.38083e-05
transcript:SPU_016594-tr	0.117948	4.61432	1.60078	0.207493
transcript:SPU_020121-tr	0.0553498	-0.000395402	0.0176549	0.894449
transcript:SPU_005534-tr	0.112467	4.91236	1.48628	0.224718
transcript:SPU_023434-tr	-0.0272453	4.78972	0.0928266	0.76098
transcript:SPU_023433-tr	0.116928	3.71942	0.938419	0.334036
transcript:SPU_026604-tr	-0.204924	3.47693	2.43848	0.120216
transcript:SPU_026605-tr	0.47302	2.70137	8.42485	0.00418282
transcript:SPU_006362-tr	-1.2692	0.112218	8.87008	0.00331483
transcript:SPU_020429-tr	0.0934317	1.71225	0.182887	0.669435
transcript:SPU_009356-tr	-1.01827	5.40589	137.868	2.3362e-22
transcript:SPU_019074-tr	-0.460064	2.16132	5.88723	0.0162769
transcript:SPU_011235-tr	-0.276965	5.26221	10.8219	0.00121521
transcript:SPU_011234-tr	0.0275143	3.90203	0.0562371	0.812826
transcript:SPU_014224-tr	0.295376	2.04908	2.06789	0.152366
transcript:SPU_019328-tr	-0.332097	0.525128	0.915068	0.340107
transcript:SPU_005537-tr	-0.302131	4.07589	8.43724	0.00415575
transcript:SPU_005539-tr	-1.0311	3.82233	69.8492	2.01552e-14
transcript:SPU_015885-tr	-0.23156	3.79339	3.90983	0.0495914
transcript:SPU_015884-tr	0.678902	0.74749	4.20494	0.0418436
transcript:SPU_003407-tr	-0.0658182	5.60757	0.676912	0.412204
transcript:SPU_015240-tr	0.148612	4.08646	1.89322	0.170616
transcript:SPU_015238-tr	-0.047042	4.99485	0.305525	0.581152
transcript:SPU_015239-tr	-0.386355	1.92312	3.46652	0.0643174
transcript:SPU_015954-tr	-0.384239	5.98744	30.8409	1.03803e-07
transcript:SPU_022529-tr	-0.329317	3.86327	8.81128	0.00341793
transcript:SPU_022530-tr	-0.88983	1.12611	9.28318	0.00267489
transcript:SPU_012010-tr	-0.343838	1.07355	1.48732	0.224291
transcript:SPU_026843-tr	0.495797	0.213237	1.65126	0.200504
transcript:SPU_019967-tr	0.0460645	0.168539	0.0125508	0.910929
transcript:SPU_006349-tr	0.48935	7.10626	49.3472	6.44955e-10
transcript:SPU_000091-tr	-0.100594	7.17167	2.71303	0.101345
transcript:SPU_004794-tr	-0.495142	0.703	2.35756	0.126502
transcript:SPU_020603-tr	-0.146592	7.96918	6.17275	0.0139233
transcript:SPU_000934-tr	0.117854	2.83663	0.609872	0.435902
transcript:SPU_026266-tr	0.468029	0.643103	1.98541	0.160615
transcript:SPU_026267-tr	0.495406	1.78735	4.77151	0.0303141
transcript:SPU_016446-tr	0.188673	5.06243	4.89204	0.0282896
transcript:SPU_013466-tr	0.26472	1.28189	1.03199	0.311109
transcript:SPU_016190-tr	0.0394995	5.62495	0.268359	0.605096
transcript:SPU_011744-tr	0.276125	4.52813	8.20588	0.00469233
transcript:SPU_021407-tr	0.0313055	1.99454	0.0239062	0.877304
transcript:SPU_016173-tr	-0.473817	5.80059	40.2371	1.98168e-09
transcript:SPU_005571-tr	0.266603	5.58255	11.7401	0.000764003
transcript:SPU_028124-tr	0.238507	7.0716	14.8409	0.000164517
transcript:SPU_028123-tr	0.192561	4.81766	4.88453	0.0284093
transcript:SPU_005156-tr	0.566266	0.276875	2.08198	0.150856
transcript:SPU_023342-tr	0.0750219	2.39934	0.178831	0.672904
transcript:SPU_023343-tr	0.00220217	3.47342	0.00031033	0.985965
transcript:SPU_023344-tr	-0.034996	5.97652	0.246448	0.620217
transcript:SPU_023341-tr	-0.264389	1.85443	1.56607	0.212466
transcript:SPU_012998-tr	-0.0629077	4.71496	0.482809	0.488084
transcript:SPU_018450-tr	0.00489398	2.58806	0.000900306	0.976098
transcript:SPU_012583-tr	0.0239006	6.61857	0.14185	0.70691
transcript:SPU_008504-tr	0.640454	3.55657	23.555	3.4476e-06
transcript:SPU_022424-tr	0.689232	5.38698	66.8045	6.09761e-14
transcript:SPU_022426-tr	0.346834	3.33864	7.19324	0.00802628
transcript:SPU_022425-tr	-0.0338077	1.74111	0.0228384	0.880054
transcript:SPU_023995-tr	0.763738	0.306622	4.10472	0.0442983
transcript:SPU_005711-tr	-0.0173456	2.35595	0.0087116	0.925748
transcript:SPU_005712-tr	0.432438	4.15159	15.9665	9.52282e-05
transcript:SPU_001479-tr	0.552097	2.14545	7.95692	0.00534995
transcript:SPU_001483-tr	0.253469	4.07623	5.72067	0.0178376
transcript:SPU_001482-tr	0.324737	4.38652	10.61	0.00135353
transcript:SPU_001480-tr	0.0582063	3.19579	0.187998	0.665127
transcript:SPU_001481-tr	-0.165809	2.55381	0.990162	0.321091
transcript:SPU_011083-tr	0.0686468	1.82488	0.106123	0.744995
transcript:SPU_003642-tr	0.0191547	5.32822	0.0566408	0.812168
transcript:SPU_008551-tr	-0.46898	2.38308	6.43687	0.0120614
transcript:SPU_027828-tr	-0.641832	2.05081	9.98795	0.00186015
transcript:SPU_027827-tr	-0.0562432	7.22293	0.873576	0.351269
transcript:SPU_027825-tr	0.0926439	6.00202	1.78671	0.183081
transcript:SPU_027826-tr	0.124168	6.38077	3.28312	0.0717283
transcript:SPU_002124-tr	0.0706766	7.78026	1.40761	0.237078
transcript:SPU_002128-tr	-0.109517	5.85838	2.29614	0.13152
transcript:SPU_002125-tr	-0.489146	2.20589	6.31377	0.0128942
transcript:SPU_002127-tr	-0.724935	0.134121	3.30642	0.0707375
transcript:SPU_000191-tr	-0.0555169	7.99349	0.896726	0.344981
transcript:SPU_018367-tr	0.476435	4.44701	24.0639	2.13676e-06
transcript:SPU_021808-tr	0.418046	1.66562	3.22728	0.0741639
transcript:SPU_016085-tr	0.273279	1.82423	1.70652	0.19317
transcript:SPU_001838-tr	-0.108662	1.99494	0.290618	0.590517
transcript:SPU_017989-tr	-0.178173	10.9305	8.12888	0.00494112
transcript:SPU_026989-tr	-0.4017	4.40417	17.5824	4.38255e-05
transcript:SPU_003937-tr	-0.238691	2.81844	2.4044	0.12282
transcript:SPU_003938-tr	-0.254527	3.16141	3.22434	0.0742946
transcript:SPU_026277-tr	-0.63126	8.06781	103.704	2.21041e-19
transcript:SPU_026278-tr	0.113519	1.45796	0.215388	0.64316
transcript:SPU_028496-tr	0.616133	1.75515	7.44782	0.00700706
transcript:SPU_028495-tr	0.081222	4.08232	0.570599	0.451047
transcript:SPU_028494-tr	-0.155865	4.74705	3.04555	0.0827326
transcript:SPU_018808-tr	0.0419392	2.02014	0.0424773	0.836955
transcript:SPU_018804-tr	-0.896318	1.88085	17.525	4.50428e-05
transcript:SPU_018803-tr	0.144696	2.34085	0.603849	0.438221
transcript:SPU_004289-tr	0.085312	2.16084	0.196949	0.657749
transcript:SPU_004282-tr	-0.382226	6.16994	26.3559	1.4701e-06
transcript:SPU_004288-tr	0.422575	1.75718	3.66271	0.0572925
transcript:SPU_018802-tr	-0.282008	5.71219	13.6937	0.00028884
transcript:SPU_018809-tr	0.153377	4.98343	2.96375	0.086936
transcript:SPU_004284-tr	0.120053	3.04546	0.705751	0.402017
transcript:SPU_004285-tr	-0.687988	0.918259	5.26866	0.0229119
transcript:SPU_004286-tr	-0.372702	6.21409	30.5494	1.17929e-07
transcript:SPU_004287-tr	0.118806	7.81796	3.95318	0.0483586
transcript:SPU_023527-tr	-0.0335406	3.41387	0.0666023	0.796656
transcript:SPU_008682-tr	0.385187	7.73712	37.8747	5.14059e-09
transcript:SPU_008683-tr	0.0643892	3.78637	0.314172	0.575856
transcript:SPU_008684-tr	0.224858	4.75777	5.35434	0.0223264
transcript:SPU_007771-tr	0.214604	3.48078	3.00243	0.08492
transcript:SPU_007772-tr	0.177681	2.27662	0.914548	0.340244
transcript:SPU_007773-tr	0.364199	5.10822	17.8468	3.86356e-05
transcript:SPU_007770-tr	-0.172385	3.71532	2.04962	0.154046
transcript:ENSRNA022742596-T1	0.946287	0.183437	5.68918	0.0181498
transcript:SPU_007775-tr	-0.636822	5.72028	56.2358	2.93245e-10
transcript:SPU_007767-tr	0.113665	2.98604	0.597964	0.44041
transcript:SPU_015678-tr	0.541333	2.49657	10.1434	0.00171766
transcript:SPU_022259-tr	-0.274626	4.5375	8.13758	0.00486402
transcript:SPU_022260-tr	0.0953403	7.60801	2.46908	0.117931
transcript:SPU_022258-tr	0.141028	5.87978	3.6719	0.0569942
transcript:SPU_002779-tr	0.21671	8.9603	13.8822	0.00026322
transcript:SPU_002778-tr	0.274265	1.20101	0.993136	0.320368
transcript:SPU_004484-tr	-0.102111	1.42738	0.163839	0.686146
transcript:SPU_011445-tr	-0.113061	2.2877	0.384302	0.536125
transcript:SPU_001059-tr	0.217646	3.50948	2.81349	0.0955108
transcript:SPU_011444-tr	-0.0518707	4.13105	0.260065	0.610725
transcript:SPU_001389-tr	0.513653	3.52967	16.9238	6.00568e-05
transcript:SPU_001388-tr	0.391253	8.58325	41.9495	9.3425e-10
transcript:SPU_027189-tr	-0.013008	0.0641058	0.00093394	0.975655
transcript:SPU_010774-tr	-0.331748	0.900314	1.13805	0.287551
transcript:SPU_009266-tr	0.0987178	3.80068	0.739502	0.391009
transcript:SPU_004758-tr	0.324657	1.44465	1.75956	0.186426
transcript:SPU_017337-tr	-0.942298	0.295889	5.88031	0.0163388
transcript:SPU_006663-tr	0.0163257	3.79941	0.0198701	0.888064
transcript:SPU_006826-tr	0.0213549	6.50932	0.105498	0.74572
transcript:SPU_004358-tr	-0.0411226	5.82107	0.334619	0.563703
transcript:SPU_004357-tr	-0.110397	4.49115	1.2306	0.268879
transcript:SPU_025582-tr	0.0665146	1.84933	0.101292	0.750668
transcript:SPU_006423-tr	0.351851	0.600056	1.04019	0.3092
transcript:SPU_011877-tr	0.442089	3.33677	10.6413	0.00133209
transcript:SPU_010479-tr	-0.852797	1.87625	15.7817	0.000104136
transcript:SPU_004948-tr	0.227662	3.88808	4.24027	0.0409729
transcript:SPU_000355-tr	-0.0310772	2.71956	0.0377325	0.846209
transcript:SPU_024822-tr	-0.500174	3.96064	20.4585	1.12754e-05
transcript:SPU_020201-tr	-0.342617	3.55641	7.51763	0.00675165
transcript:SPU_023951-tr	-0.338816	4.34387	8.93047	0.00408232
transcript:SPU_016101-tr	0.219834	8.15542	12.5804	0.00050163
transcript:SPU_016100-tr	0.288789	3.97808	6.6272	0.0108798
transcript:SPU_005449-tr	0.130749	2.30749	0.480389	0.489176
transcript:SPU_005328-tr	0.454874	3.58392	12.7289	0.000465863
transcript:SPU_019473-tr	0.589747	0.726263	3.18464	0.0760842
transcript:SPU_013287-tr	-0.112943	4.54998	1.41418	0.235992
transcript:SPU_019866-tr	0.248531	1.7179	1.24644	0.265781
transcript:SPU_004424-tr	0.0411598	3.15293	0.0925105	0.761375
transcript:SPU_020523-tr	-0.313153	5.84959	19.2619	1.97658e-05
transcript:SPU_012994-tr	0.543416	1.02039	3.32377	0.0700094
transcript:SPU_011358-tr	-0.0274209	0.64942	0.00685459	0.934112
transcript:SPU_009100-tr	0.392744	1.04199	1.74608	0.188114
transcript:SPU_009099-tr	-0.338986	10.1593	30.4708	1.22058e-07
transcript:SPU_026418-tr	-0.230625	9.23897	14.0932	0.000242278
transcript:SPU_006463-tr	0.0889142	5.26184	1.19522	0.275798
transcript:SPU_006462-tr	-0.177046	7.06233	3.34206	0.0853864
transcript:SPU_008264-tr	-0.111125	3.95235	0.983069	0.322826
transcript:SPU_009103-tr	0.203932	4.0516	3.47013	0.0641803
transcript:SPU_006464-tr	-0.602393	0.293733	2.33916	0.127982
transcript:SPU_027959-tr	0.673035	3.13812	23.0036	3.47041e-06
transcript:SPU_015071-tr	0.212689	5.44549	7.55934	0.00660363
transcript:SPU_026726-tr	-0.201086	0.095529	0.233294	0.629746
transcript:SPU_011205-tr	0.0436848	2.42524	0.0628287	0.802377
transcript:SPU_012087-tr	0.599115	5.42435	58.0837	1.57965e-12
transcript:SPU_012090-tr	0.0947895	5.32796	1.37874	0.241928
transcript:SPU_012088-tr	-0.126072	3.38843	0.952401	0.33047
transcript:SPU_012089-tr	0.00585172	1.57174	0.000565539	0.981055
transcript:SPU_014300-tr	-0.581722	6.23656	77.1125	1.52209e-15
transcript:SPU_014299-tr	0.0252079	0.433089	0.0050846	0.943236
transcript:SPU_016706-tr	-0.263691	4.56108	7.4729	0.00691419
transcript:SPU_017877-tr	-0.138027	3.21394	1.04872	0.307231
transcript:SPU_017876-tr	0.262916	3.23252	3.71379	0.0556017
transcript:SPU_014301-tr	-0.123411	1.53183	0.256463	0.613205
transcript:SPU_014298-tr	-0.335915	2.70948	4.35752	0.0383097
transcript:SPU_014304-tr	0.265171	2.89912	3.12448	0.0788858
transcript:SPU_014305-tr	0.474409	0.0764746	1.44264	0.231352
transcript:SPU_027401-tr	-0.0503363	0.4572	0.0210908	0.884701
transcript:SPU_027404-tr	0.106794	5.10082	1.61766	0.205124
transcript:SPU_027402-tr	-0.261134	4.86083	8.69019	0.00364078
transcript:SPU_027403-tr	0.341552	8.19391	30.6357	1.13553e-07
transcript:SPU_009801-tr	0.00502996	2.59911	0.000888389	0.976256
transcript:SPU_021181-tr	0.468339	2.83023	8.67118	0.00367709
transcript:SPU_009986-tr	0.067412	1.68291	0.0861032	0.769542
transcript:SPU_002329-tr	0.0104456	3.2161	0.00606802	0.938
transcript:SPU_002330-tr	0.186047	4.15859	3.3463	0.069076
transcript:SPU_025117-tr	0.182484	4.36016	3.28876	0.0715787
transcript:SPU_025118-tr	-0.563035	4.06459	23.8908	2.66168e-06
transcript:SPU_002328-tr	-0.361667	2.65185	5.06535	0.0256669
transcript:SPU_008992-tr	0.0839139	3.97308	0.595665	0.441289
transcript:SPU_008990-tr	-0.278796	2.08851	2.05366	0.153644
transcript:SPU_025210-tr	0.467648	5.57975	35.6005	1.33194e-08
transcript:SPU_025211-tr	0.0753765	0.225596	0.0372161	0.847252
transcript:SPU_008842-tr	-1.09269	3.92049	72.7727	8.33789e-14
transcript:SPU_008841-tr	-0.811653	4.81168	74.5211	4.85918e-15
transcript:SPU_012465-tr	-0.233013	2.42944	1.67785	0.196935
transcript:SPU_014170-tr	-0.29524	8.63997	23.1447	3.25277e-06
transcript:SPU_007545-tr	-0.251206	2.68439	2.30007	0.131481
transcript:SPU_017048-tr	-0.192152	4.84052	4.75641	0.0305378
transcript:SPU_016603-tr	0.0311857	3.85919	0.0769346	0.781826
transcript:SPU_015666-tr	0.252624	11.182	16.4492	7.54455e-05
transcript:SPU_015669-tr	0.177405	3.82533	2.39963	0.123189
transcript:SPU_020838-tr	-0.465107	1.01974	2.30155	0.131486
transcript:SPU_015668-tr	0.439441	2.11543	4.91421	0.0279389
transcript:SPU_026906-tr	0.04499	6.91052	0.539574	0.463603
transcript:SPU_026907-tr	-0.315143	10.5131	28.9878	2.3444e-07
transcript:SPU_026905-tr	-0.435957	6.14767	41.5328	1.10922e-09
transcript:SPU_026910-tr	-1.08082	2.81511	44.5079	3.28192e-10
transcript:SPU_015027-tr	0.0677079	2.01611	0.10885	0.741855
transcript:SPU_021355-tr	-0.487557	5.65934	34.3379	7.29594e-08
transcript:SPU_021351-tr	-0.364271	6.46809	23.9394	5.87646e-06
transcript:SPU_024925-tr	-0.0211874	0.178957	0.00280267	0.957842
transcript:SPU_002815-tr	-0.129259	7.84203	4.19596	0.0425447
transcript:SPU_002816-tr	-0.168145	3.78923	2.01922	0.157117
transcript:SPU_002813-tr	-0.455179	0.679611	1.7466	0.18806
transcript:SPU_002817-tr	0.300444	6.7742	22.7131	3.9658e-06
transcript:SPU_002812-tr	0.0887941	4.26468	0.788444	0.375803
transcript:SPU_002811-tr	-0.126443	4.92044	2.10845	0.148297
transcript:SPU_002809-tr	0.472727	2.19193	4.87641	0.0302841
transcript:SPU_002818-tr	-0.169999	0.27947	0.190987	0.662641
transcript:SPU_002819-tr	-0.16439	4.38557	2.54565	0.112667
transcript:SPU_002820-tr	-0.0363348	5.5917	0.221615	0.638404
transcript:SPU_002821-tr	0.102347	0.770576	0.105685	0.745504
transcript:SPU_018432-tr	0.241417	3.86832	1.29432	0.278231
transcript:SPU_002808-tr	-0.156254	3.70127	1.76371	0.18591
transcript:SPU_002807-tr	-0.0714245	4.91841	0.663692	0.416378
transcript:SPU_000070-tr	-0.455342	1.5618	3.64406	0.0579234
transcript:SPU_000067-tr	-0.442003	2.63449	7.09722	0.00844944
transcript:SPU_020434-tr	0.118728	2.28568	0.431603	0.512076
transcript:SPU_000066-tr	-0.686365	1.87837	9.89039	0.00195571
transcript:SPU_000071-tr	0.0451747	0.62943	0.0186579	0.891511
transcript:SPU_023535-tr	-1.29618	0.43716	11.4643	0.000880764
transcript:SPU_023685-tr	0.0972109	3.87136	0.74524	0.389182
transcript:SPU_023686-tr	0.236568	6.18975	12.0495	0.000654091
transcript:SPU_015138-tr	-0.146525	0.61689	0.180994	0.671049
transcript:SPU_016656-tr	0.192913	1.93168	0.861739	0.354545
transcript:SPU_012745-tr	-0.435476	6.50119	41.76	1.04292e-09
transcript:SPU_012744-tr	0.185285	5.85625	6.84743	0.00966181
transcript:SPU_012746-tr	-0.288468	3.19243	3.52541	0.0638938
transcript:SPU_019678-tr	0.00148971	0.013452	1.21279e-05	0.997225
transcript:SPU_003772-tr	-0.0639061	4.63964	0.483947	0.487572
transcript:SPU_019315-tr	0.180126	5.92603	6.00528	0.0152572
transcript:SPU_019316-tr	-0.120378	2.89052	0.654842	0.419497
transcript:SPU_019314-tr	-0.0491863	4.35374	0.242579	0.622974
transcript:SPU_005396-tr	0.210762	1.33055	0.646706	0.422395
transcript:SPU_017256-tr	0.182418	8.85106	8.56869	0.00400094
transcript:SPU_028906-tr	0.104707	0.298054	0.0790336	0.778947
transcript:SPU_018124-tr	-0.296521	4.32426	8.35693	0.00433447
transcript:SPU_018123-tr	0.172588	2.27055	0.857742	0.35566
transcript:SPU_026766-tr	0.0397133	2.98762	0.0762202	0.782816
transcript:SPU_021117-tr	0.00180785	3.46862	0.000210561	0.988439
transcript:SPU_004687-tr	0.192062	2.3809	1.10909	0.293747
transcript:SPU_004743-tr	-0.37348	1.45413	2.35393	0.126793
transcript:SPU_011846-tr	-0.38166	0.82377	1.45188	0.22987
transcript:SPU_026147-tr	-0.0510283	2.50848	0.0923725	0.761547
transcript:SPU_026146-tr	0.119166	4.11152	1.08606	0.300111
transcript:SPU_018660-tr	-0.652549	2.53054	14.1202	0.000234141
transcript:SPU_028892-tr	-0.396171	2.01975	3.75583	0.0542502
transcript:SPU_018659-tr	-0.205329	3.02437	2.00911	0.158154
transcript:SPU_016410-tr	-0.533319	2.03	6.79961	0.00991369
transcript:SPU_025119-tr	-0.208917	0.509827	0.336187	0.56281
transcript:SPU_014091-tr	-0.548717	3.17217	14.8868	0.000161877
transcript:SPU_006528-tr	-0.387497	4.62914	16.9597	5.90323e-05
transcript:SPU_016162-tr	-0.537176	-0.25418	1.34516	0.247722
transcript:SPU_013904-tr	-0.0537533	4.08286	0.26128	0.609893
transcript:SPU_022475-tr	0.532027	0.0473638	1.62752	0.203755
transcript:SPU_022476-tr	0.0220052	7.08873	0.133423	0.715354
transcript:SPU_008062-tr	-0.0660164	3.58024	0.285026	0.59411
transcript:SPU_021628-tr	0.409843	9.11968	46.9853	1.2071e-10
transcript:SPU_001277-tr	-0.0632604	1.18623	0.0558167	0.813514
transcript:SPU_011333-tr	-0.693793	5.01406	59.2091	1.15261e-12
transcript:SPU_007272-tr	-0.199543	8.15694	10.9813	0.00112078
transcript:SPU_020260-tr	-0.440054	2.71621	7.48917	0.0068546
transcript:SPU_004750-tr	-0.409569	6.76624	26.8578	7.47039e-06
transcript:SPU_003582-tr	0.1902	6.33625	8.08957	0.00498853
transcript:SPU_028028-tr	0.860452	0.643018	6.76677	0.0100906
transcript:SPU_018843-tr	0.6625	0.561072	3.5339	0.0618057
transcript:SPU_024359-tr	0.123816	2.21178	0.427707	0.513984
transcript:SPU_005456-tr	0.369447	6.33512	30.5321	1.18823e-07
transcript:SPU_004062-tr	0.391381	4.08725	12.8315	0.000442683
transcript:SPU_012733-tr	0.115371	5.35968	2.15563	0.143862
transcript:SPU_012730-tr	0.365085	0.295198	0.923795	0.337821
transcript:SPU_014627-tr	0.337203	2.10196	2.90255	0.0902332
transcript:SPU_004767-tr	-0.0931961	3.3609	0.516672	0.473234
transcript:SPU_004766-tr	0.0789028	1.07746	0.0789762	0.779025
transcript:SPU_013209-tr	0.513179	2.72928	10.79	0.00123506
transcript:SPU_020162-tr	0.120689	4.56116	1.67853	0.196844
transcript:SPU_028432-tr	0.516743	5.35357	42.3774	7.83523e-10
transcript:SPU_028428-tr	0.782275	1.88531	12.9146	0.000433867
transcript:SPU_015352-tr	0.164789	2.87912	1.22568	0.269785
transcript:SPU_005390-tr	0.42376	2.47477	5.96498	0.0155976
transcript:SPU_015353-tr	-0.00978131	3.62485	0.00638294	0.936414
transcript:SPU_021845-tr	0.3039	6.38325	20.9741	8.86569e-06
transcript:SPU_018958-tr	0.123625	5.59769	2.67257	0.103907
transcript:SPU_018957-tr	-0.185138	2.60983	1.1709	0.28076
transcript:SPU_017944-tr	0.0899196	4.90472	1.02044	0.313823
transcript:SPU_017943-tr	0.176224	0.122083	0.184172	0.668365
transcript:SPU_024752-tr	-0.270265	5.46736	11.8138	0.000736237
transcript:SPU_024750-tr	0.123469	4.57594	1.77459	0.184565
transcript:SPU_000847-tr	-0.00260329	2.76922	0.000256907	0.987231
transcript:SPU_027110-tr	-0.127232	0.415505	0.113273	0.736856
transcript:SPU_027108-tr	-0.0803055	1.22001	0.0834828	0.772978
transcript:SPU_027107-tr	-0.0234528	4.95209	0.0757698	0.783442
transcript:SPU_013177-tr	0.431568	5.88176	37.5567	5.81747e-09
transcript:SPU_023013-tr	0.0522202	2.19165	0.0762008	0.782843
transcript:SPU_023012-tr	0.169107	3.32477	1.57724	0.21085
transcript:SPU_023014-tr	-0.296442	5.78572	15.5389	0.000117137
transcript:SPU_012736-tr	0.311368	4.76931	12.3319	0.000567863
transcript:SPU_021935-tr	0.378833	2.93909	6.50474	0.011625
transcript:SPU_021934-tr	-0.304126	3.48029	5.26193	0.022998
transcript:SPU_009437-tr	-0.0810063	8.14568	1.76284	0.186018
transcript:SPU_027774-tr	0.0804174	3.17352	0.327159	0.568079
transcript:SPU_004344-tr	0.348126	5.98382	25.1807	1.28671e-06
transcript:SPU_004345-tr	-0.565463	8.19236	22.8651	0.000577194
transcript:SPU_020578-tr	0.026352	3.64714	0.0464117	0.829683
transcript:SPU_023614-tr	0.498435	0.0409601	1.4596	0.228641
transcript:SPU_012193-tr	0.0220231	0.632737	0.0043857	0.947275
transcript:SPU_024037-tr	0.00922022	2.25092	0.00245271	0.960558
transcript:SPU_024038-tr	-0.0263993	0.931658	0.00815098	0.928167
transcript:SPU_005475-tr	0.276647	0.781116	0.676051	0.412944
transcript:SPU_021878-tr	-0.042936	4.16719	0.178673	0.673041
transcript:SPU_020347-tr	0.177271	1.72217	0.64365	0.423492
transcript:SPU_016426-tr	-0.342495	1.23634	1.63431	0.202819
transcript:SPU_022514-tr	0.295132	7.36705	24.6226	1.65713e-06
transcript:SPU_022515-tr	-0.131723	4.53271	1.84613	0.176001
transcript:SPU_021944-tr	-0.0592858	2.40984	0.108438	0.742349
transcript:SPU_021946-tr	0.468101	1.56685	3.67582	0.0568532
transcript:SPU_021945-tr	-0.428041	0.795018	1.72434	0.191085
transcript:SPU_011064-tr	0.24643	6.28208	12.2475	0.000615237
transcript:SPU_000477-tr	0.0395064	4.31357	0.163405	0.686539
transcript:SPU_000973-tr	0.701828	0.599585	4.14582	0.0432609
transcript:SPU_000972-tr	-0.251612	2.42989	2.0986	0.149243
transcript:SPU_009634-tr	0.482578	4.4558	24.4358	1.80394e-06
transcript:SPU_017988-tr	-0.0269083	4.20506	0.0702333	0.791313
transcript:SPU_020272-tr	-0.0336354	1.47773	0.0189513	0.890666
transcript:SPU_006522-tr	-0.0981051	3.61051	0.637886	0.425571
transcript:SPU_018291-tr	0.307988	3.34334	5.51464	0.0199869
transcript:SPU_018289-tr	0.775809	2.12434	15.8776	9.94112e-05
transcript:SPU_000660-tr	0.0392302	2.38186	0.0492427	0.824648
transcript:SPU_000661-tr	-0.056541	3.8907	0.254611	0.614489
transcript:SPU_017679-tr	-0.208056	3.12662	2.13774	0.145526
transcript:SPU_017690-tr	-0.0526296	3.75253	0.205287	0.651054
transcript:SPU_017691-tr	-0.136432	3.39279	0.764471	0.386531
transcript:SPU_002376-tr	-0.444275	4.65703	21.5558	6.76696e-06
transcript:SPU_002375-tr	-0.0153334	4.06734	0.0200604	0.887533
transcript:SPU_002373-tr	-0.109841	4.34884	1.19831	0.275179
transcript:SPU_002374-tr	0.123453	8.72854	4.30292	0.0395264
transcript:SPU_019726-tr	-0.166211	6.14104	5.9707	0.0155488
transcript:SPU_026757-tr	0.132631	7.13216	4.59598	0.0334423
transcript:SPU_026759-tr	0.185128	4.07056	3.10483	0.079825
transcript:SPU_026758-tr	-0.126675	2.0717	0.399007	0.528436
transcript:SPU_007051-tr	0.193144	1.5909	0.682492	0.409867
transcript:SPU_007050-tr	-0.186236	5.91758	7.04027	0.00871124
transcript:SPU_003100-tr	0.204337	1.90368	0.906223	0.342569
transcript:SPU_003098-tr	-0.174868	1.04593	0.368676	0.544522
transcript:SPU_003099-tr	0.0699216	4.06213	0.440419	0.507803
transcript:SPU_024462-tr	0.336521	1.0657	1.29318	0.257084
transcript:SPU_018021-tr	0.275512	2.46116	2.23688	0.136572
transcript:SPU_008563-tr	0.45131	5.77331	30.0956	6.87832e-07
transcript:SPU_020609-tr	0.0214541	8.20644	0.0938888	0.760564
transcript:SPU_020610-tr	0.0955321	8.84087	2.65779	0.104861
transcript:SPU_020608-tr	-0.156396	4.2621	2.45065	0.119302
transcript:SPU_011045-tr	0.95651	11.2936	245.203	5.33049e-35
transcript:SPU_027188-tr	0.0594494	9.12879	1.04539	0.307998
transcript:SPU_027457-tr	-0.218181	3.95945	4.02825	0.0462999
transcript:SPU_007787-tr	-0.179203	1.05344	0.387347	0.534516
transcript:SPU_007788-tr	-0.191517	3.939	3.10426	0.0798523
transcript:SPU_027144-tr	-0.482178	3.04731	10.3642	0.00153422
transcript:SPU_002836-tr	-0.827406	0.50747	5.35158	0.0218789
transcript:SPU_006196.b-tr	0.130526	9.13757	4.66732	0.0321162
transcript:SPU_027147-tr	-0.236432	5.88779	10.8838	0.00117762
transcript:SPU_010468-tr	-0.82436	0.622566	5.43331	0.0209082
transcript:SPU_002838-tr	-0.427839	1.754	3.81733	0.0523359
transcript:SPU_017150-tr	-0.328098	0.688037	0.970739	0.325871
transcript:SPU_002835-tr	-0.153839	0.267786	0.170784	0.679927
transcript:SPU_017149-tr	0.382405	0.0771448	0.905162	0.342727
transcript:SPU_017148-tr	-0.229934	5.24454	7.37884	0.00726927
transcript:SPU_017147-tr	-1.59783	0.493925	18.8008	2.45705e-05
transcript:SPU_007014-tr	-0.788251	7.26545	154.061	1.0294e-25
transcript:SPU_019202-tr	-0.222421	3.37559	2.78966	0.0966808
transcript:SPU_008623-tr	0.0269145	0.490739	0.00612503	0.93771
transcript:SPU_025872-tr	0.177051	1.85727	0.705961	0.401947
transcript:SPU_008103-tr	-0.0364178	2.95187	0.0626322	0.80268
transcript:SPU_003820-tr	0.269609	2.93465	3.28155	0.0717956
transcript:SPU_023313-tr	-0.0622392	4.14222	0.336067	0.56289
transcript:SPU_004809-tr	0.197187	6.30372	8.41167	0.00421182
transcript:SPU_003139-tr	0.0534967	2.46399	0.0931178	0.760617
transcript:SPU_003140-tr	-0.229081	5.57752	9.09118	0.00295486
transcript:SPU_013547-tr	0.352194	3.00004	5.43194	0.0209241
transcript:SPU_008063-tr	0.163087	4.564	2.93165	0.0886486
transcript:SPU_013617-tr	-0.0201243	7.30622	0.112199	0.738059
transcript:SPU_027410-tr	0.368489	7.20045	33.3556	3.4841e-08
transcript:SPU_008605-tr	0.106563	-0.0389984	0.0651213	0.79888
transcript:SPU_008606-tr	-0.0979527	4.63717	1.09683	0.296423
transcript:SPU_011258-tr	-0.455825	0.676254	1.88126	0.171966
transcript:SPU_005008-tr	-0.753814	1.46187	7.97295	0.00541332
transcript:SPU_003290-tr	0.219005	10.6137	12.9718	0.000412851
transcript:SPU_023006-tr	0.156001	0.864364	0.236619	0.627274
transcript:SPU_000865-tr	0.0367317	4.71891	0.165986	0.684207
transcript:SPU_011646-tr	-0.0526422	0.141902	0.0171405	0.895993
transcript:SPU_002049-tr	-0.0314459	2.6801	0.0377092	0.846256
transcript:SPU_015927-tr	0.398628	5.52397	27.2389	5.10012e-07
transcript:SPU_015928-tr	0.176583	6.09554	6.83759	0.00971307
transcript:SPU_008007-tr	-0.152595	0.350271	0.161697	0.688095
transcript:SPU_017546-tr	0.344581	2.65593	4.54578	0.0344097
transcript:SPU_001621-tr	-0.290415	4.87153	10.4699	0.00145365
transcript:SPU_025703-tr	-0.0372422	4.8872	0.175131	0.67611
transcript:SPU_025705-tr	-0.390969	8.79722	42.9599	6.17054e-10
transcript:SPU_025704-tr	-0.10047	1.83267	0.220141	0.639522
transcript:SPU_025814-tr	0.323079	9.05882	28.6665	2.70257e-07
transcript:SPU_025812-tr	-0.0556487	6.17292	0.688217	0.407914
transcript:SPU_007645-tr	-0.342788	1.64545	2.18829	0.140881
transcript:SPU_000529-tr	-1.16463	2.18638	25.0967	5.03107e-06
transcript:SPU_016908-tr	0.837828	1.29819	9.34765	0.00261777
transcript:SPU_016909-tr	-0.356196	0.0940073	0.696998	0.404945
transcript:SPU_011839-tr	-0.180942	0.82795	0.331035	0.565797
transcript:SPU_011837-tr	0.246065	9.03042	16.4777	7.44144e-05
transcript:SPU_003282-tr	0.198318	1.17557	0.54648	0.46076
transcript:SPU_026142-tr	0.0579142	1.80519	0.069524	0.792345
transcript:SPU_026141-tr	-0.0949569	1.69452	0.156407	0.693097
transcript:SPU_012025-tr	-0.304163	2.11974	2.39732	0.123369
transcript:SPU_012023-tr	-0.103427	4.98333	1.38505	0.240858
transcript:SPU_014378-tr	-0.170644	4.17112	2.76794	0.0979784
transcript:SPU_022969-tr	-0.342794	0.310691	0.835883	0.361848
transcript:SPU_002590-tr	0.193354	3.31951	2.14479	0.144867
transcript:SPU_002589-tr	-0.428128	0.843955	1.79326	0.182284
transcript:SPU_009922-tr	-0.151497	2.8536	0.985621	0.3222
transcript:SPU_023015-tr	-0.499423	0.237228	1.60635	0.206708
transcript:SPU_023016-tr	-0.673068	10.1839	9.33077	0.0130165
transcript:SPU_018054-tr	-0.61818	7.82455	9.56331	0.0122274
transcript:SPU_001796-tr	-0.550575	10.6078	10.7688	0.00895889
transcript:SPU_001795-tr	0.135371	6.2848	4.21161	0.0416533
transcript:SPU_015055-tr	-0.0512869	3.26439	0.144931	0.703894
transcript:SPU_011569-tr	0.17536	2.64165	1.04284	0.308649
transcript:SPU_012032-tr	-0.192747	4.65882	4.37129	0.0380092
transcript:SPU_028543-tr	-0.279668	5.7879	15.1323	0.000142734
transcript:SPU_013501-tr	0.244512	3.53307	3.69432	0.0562396
transcript:SPU_013502-tr	-0.0303335	3.8117	0.0630028	0.802185
transcript:SPU_002881-tr	0.322838	6.92267	23.2179	3.70432e-06
transcript:SPU_002880-tr	0.254156	9.4996	17.7712	4.0052e-05
transcript:SPU_002879-tr	-0.015822	2.519	0.00911416	0.924053
transcript:SPU_002882-tr	-0.100533	4.92279	1.33279	0.249901
transcript:SPU_028130-tr	-0.277218	4.78146	9.52029	0.0023663
transcript:SPU_002878-tr	0.217851	3.67465	3.48657	0.063559
transcript:SPU_002071-tr	-0.146538	2.25562	0.646493	0.422472
transcript:SPU_002070-tr	0.201672	7.2215	11.3468	0.000931516
transcript:SPU_002072-tr	0.226758	2.49109	1.73812	0.189119
transcript:SPU_002069-tr	0.157709	4.10011	2.24218	0.136112
transcript:SPU_018656-tr	-0.0745509	4.43099	0.547002	0.46058
transcript:SPU_015502-tr	-0.320004	2.15297	2.73638	0.0998981
transcript:SPU_009073-tr	-0.233062	8.23146	15.5067	0.000118984
transcript:SPU_009072-tr	-0.236233	2.55825	2.01493	0.157556
transcript:SPU_001454-tr	-0.313722	6.64404	21.5058	8.09519e-06
transcript:SPU_001450-tr	-0.103092	3.91264	0.880321	0.34942
transcript:SPU_006115-tr	-0.309411	3.4992	5.9807	0.0154639
transcript:SPU_008298-tr	-0.179718	2.58673	1.2137	0.27213
transcript:SPU_008299-tr	-0.665557	0.65023	3.82648	0.0520574
transcript:SPU_001452-tr	-0.338346	8.17943	31.7824	6.88489e-08
transcript:SPU_001453-tr	0.768464	0.433402	4.44065	0.036533
transcript:SPU_001387-tr	0.641159	3.88372	33.232	3.67483e-08
transcript:SPU_008781-tr	0.210918	4.21968	4.24554	0.0408492
transcript:SPU_000245-tr	0.577698	1.32565	5.04337	0.0259848
transcript:SPU_000244-tr	0.238718	5.82666	11.1459	0.00103107
transcript:SPU_006864-tr	0.216262	1.08258	0.547522	0.460341
transcript:SPU_017342-tr	-0.377364	2.03841	3.71239	0.0556474
transcript:SPU_009320-tr	-0.598661	5.38304	50.4583	3.03151e-11
transcript:SPU_027344-tr	-0.17145	4.94199	3.52766	0.0623935
transcript:SPU_023799-tr	0.0315185	1.59816	0.0175762	0.894683
transcript:SPU_017579-tr	0.219623	2.86443	2.04116	0.154894
transcript:SPU_017578-tr	0.492012	3.09853	11.3177	0.000945307
transcript:SPU_028627-tr	-0.496808	0.351252	1.77738	0.184223
transcript:SPU_012158-tr	0.185581	3.18179	1.8822	0.171859
transcript:SPU_012157-tr	0.106646	3.75132	0.778753	0.378988
transcript:SPU_004609-tr	0.268432	8.80418	18.6348	2.65777e-05
transcript:SPU_004608-tr	-0.101317	3.276	0.58546	0.445222
transcript:SPU_004444-tr	-0.353507	2.2588	3.37408	0.0679438
transcript:SPU_004441-tr	0.389829	4.94754	19.538	1.73569e-05
transcript:SPU_004442-tr	0.0196249	2.41499	0.0115911	0.914389
transcript:SPU_004443-tr	0.368575	2.34623	4.11773	0.0439672
transcript:SPU_028009-tr	-0.155771	7.29836	6.60154	0.0110318
transcript:SPU_009263-tr	-0.0340818	9.0751	0.341609	0.559663
transcript:SPU_012832-tr	-0.581768	2.29259	9.2884	0.00266767
transcript:SPU_009258-tr	0.0486107	1.14684	0.0298543	0.863023
transcript:SPU_009259-tr	0.208157	5.08129	6.19195	0.0137783
transcript:SPU_009262-tr	0.223794	7.44686	13.6251	0.000298771
transcript:SPU_009261-tr	0.253285	3.89265	5.06506	0.025671
transcript:SPU_024650-tr	0.267095	1.97448	1.56689	0.212402
transcript:SPU_002061-tr	-0.0950419	0.842299	0.0904414	0.763977
transcript:SPU_009175-tr	0.0740717	0.104583	0.0352247	0.851345
transcript:SPU_024588-tr	0.421243	0.153273	1.17801	0.279271
transcript:SPU_021259-tr	0.212887	4.27996	4.28894	0.0398445
transcript:SPU_021258-tr	0.0338324	0.371866	0.00712958	0.932807
transcript:SPU_016649-tr	-0.17827	2.78311	1.11817	0.292477
transcript:SPU_006784-tr	0.0580515	3.75622	0.245129	0.621154
transcript:SPU_012113-tr	0.0436786	0.434022	0.0146757	0.903718
transcript:SPU_017255-tr	0.249693	1.8995	1.43466	0.232642
transcript:SPU_003378-tr	-0.0204973	4.80381	0.0487417	0.825537
transcript:SPU_022825-tr	0.884127	1.85589	16.1739	8.61519e-05
transcript:SPU_020245-tr	0.80711	0.707572	6.12533	0.0142882
transcript:SPU_020246-tr	0.714779	1.20595	6.63378	0.0108413
transcript:SPU_020247-tr	0.438111	5.66057	31.9373	8.59029e-08
transcript:SPU_020248-tr	-0.196365	4.26045	3.41088	0.0673059
transcript:SPU_020249-tr	0.0652874	3.06067	0.207808	0.649062
transcript:SPU_008762-tr	-0.807171	1.47909	8.92858	0.00324988
transcript:SPU_023776-tr	0.262356	1.28865	1.01684	0.314677
transcript:SPU_023778-tr	-0.0266944	2.24977	0.0204641	0.886415
transcript:SPU_023775-tr	0.169185	2.51224	1.04327	0.308486
transcript:SPU_026354-tr	0.154747	0.561046	0.212368	0.645496
transcript:SPU_012404-tr	-0.0716266	4.62339	0.518846	0.472743
transcript:SPU_022756-tr	0.0997322	4.80146	1.20421	0.274005
transcript:SPU_022757-tr	0.31306	9.33572	25.3533	1.19009e-06
transcript:SPU_022753-tr	-1.24563	5.50993	38.5881	0.000128641
transcript:SPU_024491-tr	0.635481	2.3086	10.9125	0.00119378
transcript:SPU_003146-tr	-0.480351	1.24124	3.10896	0.0796265
transcript:SPU_008281-tr	-0.115995	2.74597	0.559726	0.455385
transcript:SPU_008280-tr	-0.090728	3.26236	0.434123	0.510848
transcript:SPU_015704-tr	0.0872892	2.78351	0.312272	0.577011
transcript:SPU_010219-tr	0.126113	2.44642	0.500926	0.480203
transcript:SPU_010218-tr	-0.646695	5.38943	66.1567	7.73161e-14
transcript:SPU_004048-tr	0.0653309	2.05931	0.112357	0.737883
transcript:SPU_021413-tr	0.195628	6.72537	9.37048	0.00255674
transcript:SPU_024945-tr	0.740862	0.640815	4.80297	0.0297923
transcript:SPU_011359-tr	-0.784312	0.0115928	3.04043	0.0830839
transcript:SPU_016600-tr	0.19556	0.796367	0.366211	0.545869
transcript:SPU_016601-tr	-0.440444	3.24691	9.20587	0.00288357
transcript:SPU_016602-tr	-0.167362	2.81013	1.08262	0.299563
transcript:SPU_023659-tr	0.211936	7.87911	12.1242	0.00063005
transcript:SPU_023660-tr	0.274714	3.75693	5.64225	0.0186258
transcript:SPU_025195-tr	-0.0465537	1.3485	0.033198	0.855636
transcript:SPU_016430-tr	0.221273	2.54909	1.57931	0.210553
transcript:SPU_016471-tr	0.446602	1.60596	3.38134	0.067651
transcript:SPU_005664-tr	0.326491	1.51005	1.73521	0.189487
transcript:SPU_014896-tr	-0.100942	2.586	0.363956	0.547107
transcript:SPU_014897-tr	-0.402724	6.00725	21.254	3.82246e-05
transcript:SPU_014242-tr	0.166429	6.51998	6.29258	0.0130437
transcript:SPU_008368-tr	0.0243924	4.3561	0.063321	0.80162
transcript:SPU_005151-tr	0.0573957	4.61504	0.384531	0.536004
transcript:SPU_027278-tr	0.0755175	2.01712	0.136234	0.712505
transcript:SPU_027279-tr	-0.217962	4.06039	3.8593	0.0511241
transcript:SPU_024692-tr	0.135776	0.351252	0.139294	0.709441
transcript:SPU_024691-tr	0.260189	6.41594	14.9119	0.000158919
transcript:SPU_023155-tr	0.0895408	2.83453	0.317948	0.573573
transcript:SPU_023156-tr	0.231934	4.57311	6.03136	0.015041
transcript:SPU_007763-tr	0.215355	2.49774	1.62467	0.204149
transcript:SPU_004561-tr	-0.0595227	7.14391	0.928216	0.33667
transcript:SPU_004868-tr	-0.132906	3.58843	1.24307	0.266426
transcript:SPU_004867-tr	0.518723	2.00069	6.33007	0.0127805
transcript:SPU_004870-tr	-1.17836	1.76535	28.0931	3.48551e-07
transcript:SPU_000836-tr	-0.785143	1.56473	10.0787	0.00177553
transcript:SPU_000835-tr	0.133725	3.64315	1.09699	0.29655
transcript:SPU_017598-tr	-0.685867	4.09332	35.0509	2.42257e-08
transcript:SPU_025763-tr	0.0766521	3.17146	0.299678	0.584789
transcript:SPU_022632-tr	-0.208861	5.7014	7.91807	0.00546081
transcript:SPU_027715-tr	-0.464069	3.38373	11.6929	0.000798097
transcript:SPU_027143-tr	-0.23293	3.43097	2.90921	0.0902327
transcript:SPU_024863-tr	-0.00237866	5.95783	0.00108113	0.973808
transcript:SPU_024864-tr	-0.163167	0.971072	0.293417	0.588736
transcript:SPU_017313-tr	-0.158494	1.44197	0.392894	0.531608
transcript:SPU_025762-tr	0.0976493	3.39653	0.584284	0.445678
transcript:SPU_019982-tr	0.3668	2.16824	3.76224	0.0540471
transcript:SPU_001309-tr	0.104294	7.1008	2.79372	0.0964404
transcript:SPU_001308-tr	-0.046417	3.21213	0.117349	0.732344
transcript:SPU_001310-tr	0.276578	7.19443	20.1947	1.2755e-05
transcript:SPU_001307-tr	0.241554	4.49077	5.96313	0.0156134
transcript:SPU_001311-tr	-0.344758	1.46538	1.86458	0.173868
transcript:SPU_023592-tr	0.569997	2.5249	11.0319	0.00109239
transcript:SPU_003812-tr	-0.14832	4.67737	2.52896	0.113598
transcript:SPU_018619-tr	0.159585	4.458	2.49335	0.116688
transcript:SPU_009685-tr	-0.113443	3.26717	0.727936	0.394732
transcript:SPU_009686-tr	0.0584507	5.11744	0.481197	0.48881
transcript:SPU_014750-tr	0.144273	2.23396	0.615662	0.433736
transcript:SPU_005315-tr	-0.262593	3.38263	4.19453	0.0420645
transcript:SPU_001889-tr	0.0744795	4.40245	0.552825	0.458355
transcript:SPU_018995-tr	0.0852556	2.33246	0.218042	0.641123
transcript:SPU_001573-tr	-0.179129	1.85349	0.659546	0.417835
transcript:SPU_000446-tr	-0.299896	3.32067	4.74291	0.0309536
transcript:SPU_024512-tr	0.408821	1.90003	3.90672	0.0496812
transcript:SPU_028060-tr	-0.348251	2.00368	2.59645	0.109661
transcript:SPU_019696-tr	-0.665348	0.953149	4.89572	0.028231
transcript:SPU_028347-tr	-0.111292	2.32145	0.364553	0.546778
transcript:SPU_005927-tr	0.0297755	0.0662489	0.00510893	0.943101
transcript:SPU_023428-tr	-0.234497	0.0551938	0.32751	0.567871
transcript:SPU_019683-tr	-0.315318	6.22561	18.7088	3.31917e-05
transcript:SPU_024791-tr	0.169317	1.21992	0.400437	0.527698
transcript:SPU_007535-tr	0.106784	0.473692	0.0826945	0.774252
transcript:SPU_004388-tr	0.00924931	1.47225	0.0013606	0.970618
transcript:SPU_004387-tr	-0.669234	2.08055	10.4834	0.00144373
transcript:SPU_004386-tr	-0.267511	2.90604	2.94594	0.0879504
transcript:SPU_004385-tr	-0.0570853	1.60986	0.0512524	0.821273
transcript:SPU_010982-tr	0.373459	3.06714	6.73677	0.0102551
transcript:SPU_013073-tr	0.033769	3.36134	0.0342531	0.854542
transcript:SPU_006789-tr	-0.328842	3.12006	5.32248	0.0222357
transcript:SPU_004918-tr	0.0305689	1.29861	0.0136832	0.907015
transcript:SPU_009588-tr	0.0404235	7.31711	0.43026	0.512732
transcript:SPU_018800-tr	0.048182	3.73562	0.164214	0.685807
transcript:SPU_018801-tr	0.177756	5.58256	5.12295	0.0248528
transcript:SPU_001368-tr	0.00129433	7.89532	0.000488372	0.982394
transcript:SPU_020127-tr	-0.334954	0.347402	0.809998	0.369371
transcript:SPU_008270-tr	0.308115	2.25628	2.65409	0.105102
transcript:SPU_008272-tr	-0.0819814	2.55615	0.226548	0.634695
transcript:SPU_020128-tr	0.225871	7.30817	13.364	0.000339921
transcript:SPU_010743-tr	0.209406	4.90305	5.97544	0.0155085
transcript:SPU_010742-tr	-0.236687	3.95474	4.30673	0.0394401
transcript:SPU_010741-tr	-0.30664	0.444404	0.777016	0.379277
transcript:SPU_010745-tr	0.536946	0.410972	2.13055	0.146201
transcript:SPU_003791-tr	-0.422228	2.27564	5.35321	0.021859
transcript:SPU_003792-tr	0.136247	0.550769	0.162197	0.687638
transcript:SPU_003793-tr	0.0171557	4.81705	0.0314487	0.859629
transcript:SPU_000739-tr	-0.042051	4.428	0.173561	0.677499
transcript:SPU_003746-tr	-0.120381	1.4085	0.215776	0.642861
transcript:SPU_003758-tr	0.243139	4.7384	7.54436	0.00665641
transcript:SPU_003759-tr	-0.0937249	2.14804	0.246738	0.620011
transcript:SPU_024621-tr	0.474124	0.871175	2.45056	0.119308
transcript:SPU_006536-tr	-0.377506	4.88962	18.6118	2.68693e-05
transcript:SPU_003760-tr	-0.428214	4.80908	23.7596	2.45497e-06
transcript:SPU_003761-tr	-0.509579	5.72962	15.7021	0.00137631
transcript:SPU_020047-tr	-0.232675	5.48024	8.96391	0.00315685
transcript:SPU_011835-tr	0.0177173	3.03889	0.0154312	0.901283
transcript:SPU_030265-tr	-1.01048	0.958476	9.93303	0.00191334
transcript:SPU_023630-tr	-0.318203	0.671588	0.951526	0.330692
transcript:SPU_023632-tr	0.365505	0.602509	1.15927	0.283114
transcript:SPU_015163-tr	0.61123	4.11584	31.2579	8.65216e-08
transcript:SPU_015164-tr	0.563783	3.8936	23.3886	2.90883e-06
transcript:SPU_003672-tr	0.177901	3.31567	1.10327	0.301167
transcript:SPU_027580-tr	0.177781	3.28598	1.86259	0.174096
transcript:SPU_000922-tr	0.225823	7.16852	13.5836	0.000304954
transcript:SPU_016451-tr	-0.364632	3.26393	6.81266	0.0098728
transcript:SPU_021876-tr	-0.91063	1.15707	10.0247	0.00182538
transcript:SPU_016407-tr	-0.177801	4.26329	3.10014	0.0800507
transcript:SPU_016408-tr	-0.439849	3.09885	9.80981	0.0020384
transcript:SPU_018117-tr	0.214491	1.84855	0.970013	0.326051
transcript:SPU_022731-tr	0.0608452	1.64359	0.0670974	0.795918
transcript:SPU_005518-tr	0.508593	4.17242	25.051	1.36452e-06
transcript:SPU_018972-tr	0.545132	3.23526	14.6888	0.000178286
transcript:SPU_018971-tr	0.0431118	2.78192	0.0798055	0.777899
transcript:SPU_015832-tr	-0.392321	1.82862	3.17767	0.0765684
transcript:SPU_015833-tr	0.0701941	4.0487	0.434693	0.510571
transcript:SPU_014248-tr	-0.335491	4.54795	11.6426	0.000811507
transcript:SPU_014247-tr	-0.603083	0.169475	2.31666	0.129819
transcript:SPU_014250-tr	-0.0704494	2.70274	0.198807	0.656242
transcript:SPU_014246-tr	0.311758	2.06272	2.27093	0.133643
transcript:SPU_026711-tr	0.156308	6.50749	5.88781	0.0162716
transcript:SPU_016246-tr	-1.19623	5.49943	233.981	5.6666e-34
transcript:SPU_014244-tr	-0.0406473	7.12682	0.456358	0.500232
transcript:SPU_014243-tr	-0.306156	4.89205	10.783	0.00130837
transcript:SPU_014251-tr	0.0587156	3.00716	0.160032	0.68962
transcript:SPU_024698-tr	0.315907	5.309	14.4956	0.000197416
transcript:SPU_003747-tr	-0.0391868	2.63774	0.0594593	0.807641
transcript:SPU_003748-tr	-0.254965	2.6783	2.51195	0.114811
transcript:SPU_003750-tr	0.118508	6.37596	3.20244	0.0752762
transcript:SPU_003749-tr	-0.230983	5.28939	7.94398	0.00538661
transcript:SPU_002236-tr	0.0320361	6.80023	0.246275	0.620343
transcript:SPU_002238-tr	-0.617983	3.98048	22.7585	1.65785e-05
transcript:SPU_026825-tr	-0.136138	3.14265	0.952169	0.330529
transcript:SPU_002237-tr	-0.214532	4.99131	5.93907	0.0158206
transcript:SPU_025501-tr	-0.0617342	3.77856	0.278303	0.598491
transcript:SPU_025502-tr	0.0913039	4.47649	0.88954	0.346916
transcript:SPU_024598-tr	0.00220751	3.29452	0.000271355	0.986876
transcript:SPU_025504-tr	0.109442	1.69304	0.228151	0.6335
transcript:SPU_025503-tr	-0.130091	2.26461	0.505338	0.478121
transcript:SPU_023739-tr	-0.0602462	2.88327	0.156562	0.692829
transcript:SPU_008869-tr	-0.0156053	0.471672	0.00196634	0.964682
transcript:SPU_022228-tr	-0.332469	4.17651	8.51747	0.00466851
transcript:SPU_016532-tr	0.126901	2.28426	0.488539	0.485517
transcript:SPU_008916-tr	0.247263	3.55481	4.21829	0.0414936
transcript:SPU_011283-tr	-0.231987	0.44258	0.437262	0.509326
transcript:SPU_006123-tr	-0.45412	7.64026	58.8809	1.16691e-12
transcript:SPU_006124-tr	-0.282259	5.50907	13.3224	0.000346983
transcript:SPU_006125-tr	-0.884394	0.436802	5.62773	0.0188886
transcript:SPU_011186-tr	-0.396885	2.07168	3.73561	0.0548957
transcript:SPU_011189-tr	-0.102969	5.47444	1.7037	0.193537
transcript:SPU_011190-tr	-0.340963	4.00903	8.02823	0.00573016
transcript:SPU_028525-tr	-0.0874807	5.24379	1.20544	0.273761
transcript:SPU_015419-tr	0.10742	3.15915	0.601289	0.439144
transcript:SPU_016604-tr	-0.306714	1.25435	1.33699	0.249159
transcript:SPU_009841-tr	-0.570298	0.91486	3.30502	0.0707965
transcript:SPU_023181-tr	-0.48646	1.63363	4.18533	0.0422876
transcript:SPU_019269-tr	-0.314298	1.28444	1.30997	0.25398
transcript:SPU_019270-tr	0.122227	4.36543	1.51044	0.22074
transcript:SPU_019271-tr	-0.00885348	5.15361	0.0109304	0.916855
transcript:SPU_027608-tr	-0.182535	1.64978	0.63069	0.428189
transcript:SPU_027606-tr	-0.226556	1.27534	0.728969	0.394397
transcript:SPU_027607-tr	-0.124884	6.38367	3.55671	0.0609794
transcript:SPU_003805-tr	0.0785199	5.69335	1.07496	0.301273
transcript:SPU_028789-tr	0.307476	1.25577	1.26118	0.262982
transcript:SPU_005417-tr	-0.457099	3.86011	15.0574	0.000149923
transcript:SPU_015290-tr	-0.364664	8.27503	37.6469	5.60069e-09
transcript:SPU_004140-tr	0.338288	2.6788	4.29667	0.0396684
transcript:SPU_004853-tr	-0.182528	2.80544	1.34971	0.246928
transcript:SPU_004854-tr	-0.334509	-0.132164	0.595265	0.441442
transcript:SPU_009539-tr	0.0863632	0.970041	0.0837059	0.772683
transcript:SPU_020457-tr	-0.13633	3.26873	1.01532	0.315037
transcript:SPU_005722-tr	-0.121333	0.812128	0.143093	0.705712
transcript:SPU_007524-tr	0.0226138	4.12513	0.0477846	0.827222
transcript:SPU_004376-tr	-0.252042	2.98168	2.93244	0.0886062
transcript:SPU_018527-tr	-0.0562061	3.34785	0.181809	0.670353
transcript:SPU_017016-tr	-1.22463	0.239238	9.82932	0.00201806
transcript:SPU_003444-tr	-0.0653869	4.1163	0.397006	0.52947
transcript:SPU_028427-tr	-0.290819	2.07671	2.13968	0.145345
transcript:SPU_003589-tr	-0.127603	2.80693	0.665864	0.415618
transcript:SPU_020781-tr	-0.325153	-0.0868863	0.533881	0.465967
transcript:SPU_012326-tr	0.291198	3.51294	5.36466	0.0217204
transcript:SPU_000597-tr	-0.0100646	8.40688	0.0295841	0.863638
transcript:SPU_017896-tr	-0.256699	6.77762	15.7913	0.000103653
transcript:SPU_021280-tr	-0.173931	4.3826	2.999	0.0850967
transcript:SPU_022351-tr	-0.153522	3.69835	1.69847	0.194218
transcript:SPU_023286-tr	-0.0997441	3.50589	0.587158	0.444598
transcript:SPU_026509-tr	0.14605	1.49036	0.352674	0.553378
transcript:SPU_019939-tr	-0.491235	1.69837	4.59182	0.0335212
transcript:SPU_018090-tr	0.00785103	2.66032	0.00234907	0.9614
transcript:SPU_025047-tr	-0.213569	1.64401	0.89792	0.344661
transcript:SPU_025048-tr	0.499321	0.481123	1.88607	0.171421
transcript:SPU_024308-tr	-0.305727	4.361	9.33189	0.00260828
transcript:SPU_024309-tr	0.180736	2.37138	1.03586	0.310205
transcript:SPU_024310-tr	0.160816	6.19301	5.73064	0.0177399
transcript:SPU_015709-tr	-0.168773	4.6556	3.31287	0.0704661
transcript:SPU_015708-tr	0.287115	8.73885	23.6318	2.60262e-06
transcript:SPU_012755-tr	0.0621859	-0.10408	0.0208357	0.885395
transcript:SPU_020646-tr	-0.37738	5.85739	26.5015	7.09542e-07
transcript:SPU_019480-tr	-0.264961	1.76272	1.38947	0.240112
transcript:SPU_018816-tr	-0.734588	1.23611	7.24239	0.00781824
transcript:SPU_018815-tr	-0.610324	1.73974	6.89063	0.00943991
transcript:SPU_018814-tr	-0.342155	3.45424	6.92111	0.00928654
transcript:SPU_018335-tr	-0.325654	4.65362	10.6953	0.00138089
transcript:SPU_023285-tr	-0.25794	3.70922	5.02592	0.0262403
transcript:SPU_016575-tr	0.0285694	5.91522	0.160357	0.689322
transcript:SPU_005124-tr	0.233088	1.43354	0.872025	0.351696
transcript:SPU_016576-tr	0.750879	1.44397	8.66421	0.0036905
transcript:SPU_016574-tr	-0.419017	4.36525	17.6278	4.28872e-05
transcript:SPU_023652-tr	0.339435	2.55097	4.09178	0.0446306
transcript:SPU_016217-tr	-0.000603482	1.0897	4.85033e-06	0.998245
transcript:SPU_023651-tr	-0.005853	4.74363	0.0041737	0.948564
transcript:SPU_010625-tr	-0.289436	6.41967	18.4679	2.87645e-05
transcript:SPU_010637-tr	-0.0326185	6.11049	0.225921	0.635164
transcript:SPU_010626-tr	0.253304	9.26827	16.1418	8.83655e-05
transcript:SPU_010636-tr	0.366702	5.41904	20.7557	9.8152e-06
transcript:SPU_010635-tr	0.128856	5.07822	2.26647	0.134023
transcript:SPU_023654-tr	0.132347	2.4307	0.591857	0.44275
transcript:SPU_023653-tr	-0.0295306	5.10786	0.12601	0.723037
transcript:SPU_003403-tr	-0.21033	6.1117	9.53243	0.00235152
transcript:SPU_003402-tr	-0.633173	9.04846	58.0128	3.21892e-08
transcript:SPU_010634-tr	-0.929639	4.56044	86.7033	1.01686e-16
transcript:SPU_010627-tr	-0.000772683	5.24995	8.2261e-05	0.992774
transcript:SPU_014537-tr	-0.0991116	1.30373	0.142668	0.706105
transcript:SPU_001804-tr	0.201887	3.73019	2.86373	0.0923957
transcript:SPU_001484-tr	-0.0820136	1.58283	0.120693	0.728706
transcript:SPU_003401-tr	-0.0441588	1.57269	0.0327135	0.856712
transcript:SPU_024545-tr	-0.0927145	3.82852	0.659993	0.417678
transcript:SPU_024544-tr	0.0637116	6.76794	1.02246	0.313346
transcript:SPU_001203-tr	0.09435	3.71748	0.62046	0.431953
transcript:SPU_001204-tr	0.270114	4.46375	7.44224	0.00702794
transcript:SPU_010632-tr	0.288384	4.78543	10.0441	0.00180738
transcript:SPU_010628-tr	-0.125274	4.53008	1.63634	0.20254
transcript:SPU_010629-tr	-0.487217	5.42667	36.6748	8.44186e-09
transcript:SPU_010631-tr	-0.133503	7.6849	5.10149	0.025153
transcript:SPU_010630-tr	-0.27467	6.04319	13.8668	0.000267735
transcript:SPU_017201-tr	0.180928	8.71042	8.34908	0.00436859
transcript:SPU_017200-tr	-0.100394	1.17152	0.127048	0.721946
transcript:SPU_017260-tr	-0.35518	4.83471	14.6692	0.000178912
transcript:SPU_017261-tr	-0.145726	3.7979	1.57627	0.21099
transcript:SPU_017262-tr	-0.115509	7.22708	3.49376	0.063289
transcript:SPU_017259-tr	0.136447	5.87388	3.60137	0.0593958
transcript:SPU_021795-tr	0.160039	2.00108	0.61186	0.435157
transcript:SPU_009030-tr	0.775779	0.560353	5.27176	0.0228723
transcript:SPU_027013-tr	0.0998211	4.51198	1.06052	0.304533
transcript:SPU_010846-tr	-0.142569	6.48996	4.87133	0.0286213
transcript:SPU_010847-tr	0.033543	1.79827	0.0225251	0.880873
transcript:SPU_024030.a-tr	0.311286	7.46995	25.9968	8.90222e-07
transcript:SPU_010848-tr	0.294449	3.53931	5.5764	0.0193156
transcript:SPU_026207-tr	-0.0472265	2.35533	0.0705293	0.790884
transcript:SPU_026206-tr	-0.0766854	1.73085	0.124084	0.725075
transcript:SPU_017926-tr	-0.0248841	3.45329	0.040313	0.841105
transcript:SPU_017927-tr	-0.0215637	4.86044	0.0558955	0.813384
transcript:SPU_000422-tr	-0.277138	1.65994	1.40562	0.237409
transcript:SPU_021465-tr	-0.256359	1.68442	1.16223	0.282551
transcript:SPU_017692-tr	0.224946	5.24494	7.49408	0.00683672
transcript:SPU_015703-tr	-0.152518	2.10956	0.604048	0.438098
transcript:SPU_024695-tr	0.10771	3.59177	0.750271	0.387589
transcript:SPU_024696-tr	-0.133708	1.91568	0.430699	0.512517
transcript:SPU_008674-tr	-0.0454548	8.01739	0.540552	0.463232
transcript:SPU_018452-tr	-0.249907	2.88115	2.74038	0.0996526
transcript:SPU_008673-tr	-0.197162	2.18344	1.04947	0.307058
transcript:SPU_020801-tr	-0.110938	7.61155	3.56376	0.0607265
transcript:SPU_020804-tr	-0.105754	3.18794	0.60705	0.436964
transcript:SPU_020803-tr	-0.509044	1.46166	4.10753	0.0442267
transcript:SPU_022469-tr	0.0857674	6.09183	1.57022	0.211864
transcript:SPU_026970-tr	0.301811	2.30814	2.73362	0.100068
transcript:SPU_015356-tr	0.375989	3.48084	8.96521	0.00315472
transcript:SPU_026968-tr	-0.433572	5.42248	30.1405	1.41086e-07
transcript:SPU_015370-tr	-0.377919	3.54049	8.86182	0.00332912
transcript:SPU_006579-tr	0.234299	2.18313	1.55527	0.214043
transcript:SPU_026972-tr	-0.156451	5.31751	3.7893	0.0531992
transcript:SPU_026967-tr	-0.458147	4.16701	6.55841	0.0221964
transcript:SPU_026971-tr	-0.34178	3.32198	5.64343	0.0190224
transcript:SPU_006580-tr	-0.171598	7.44221	8.37146	0.00430155
transcript:SPU_006582-tr	-0.211952	1.36635	0.662301	0.416866
transcript:SPU_006576-tr	-0.0682051	3.01671	0.227516	0.633973
transcript:SPU_006583-tr	-0.51696	7.22479	68.9921	2.74849e-14
transcript:SPU_006584-tr	-0.0461273	2.07018	0.0522566	0.819452
transcript:SPU_019056-tr	-0.517431	3.46035	16.5949	7.03367e-05
transcript:SPU_020518-tr	0.0668754	2.11685	0.111125	0.739307
transcript:SPU_008051-tr	0.264014	7.1361	18.4191	2.94377e-05
transcript:SPU_008052-tr	-0.466518	2.79565	9.08518	0.00296408
transcript:SPU_020425-tr	0.396677	0.649774	1.47864	0.225643
transcript:SPU_016306-tr	0.715932	2.76859	20.8573	9.36134e-06
transcript:SPU_016307-tr	0.428455	5.15163	26.2354	7.99628e-07
transcript:SPU_016308-tr	-0.205298	6.12792	9.33023	0.00261053
transcript:SPU_006907-tr	0.106861	2.93138	0.526868	0.468906
transcript:SPU_002092-tr	-0.654761	3.70504	29.489	1.87911e-07
transcript:SPU_028659-tr	0.0491396	6.92365	0.626109	0.429869
transcript:SPU_000552-tr	0.0296586	9.99282	0.249532	0.618039
transcript:SPU_003162-tr	0.0829713	9.96528	2.0153	0.157518
transcript:SPU_005365-tr	0.156572	3.44299	1.52927	0.217896
transcript:SPU_005364-tr	0.211439	3.28504	2.41572	0.121949
transcript:SPU_025443-tr	0.048777	3.90912	0.20099	0.654484
transcript:SPU_011527-tr	-0.364806	4.90038	4.86317	0.0474912
transcript:SPU_011528-tr	-0.462546	4.16213	18.4347	3.06605e-05
transcript:SPU_015587-tr	-0.897869	0.494945	6.23942	0.0134265
transcript:SPU_015586-tr	-0.1617	1.70951	0.535609	0.465247
transcript:SPU_012650-tr	-0.162877	0.337956	0.182797	0.669526
transcript:SPU_017678-tr	0.0394603	3.65068	0.105277	0.745978
transcript:SPU_013491-tr	0.0621865	1.85679	0.0899711	0.764574
transcript:SPU_004614-tr	0.591305	1.50329	5.87085	0.0164238
transcript:SPU_001330-tr	-0.178954	6.50831	7.39538	0.0072055
transcript:SPU_017477-tr	-0.41052	3.91195	12.8879	0.00043044
transcript:SPU_024687-tr	0.0269776	0.693183	0.00696178	0.9336
transcript:SPU_003817-tr	0.226162	6.23065	11.4871	0.000867816
transcript:SPU_008657-tr	0.127894	4.83404	1.97851	0.16134
transcript:SPU_006716-tr	0.0658935	2.15629	0.114916	0.735026
transcript:SPU_008656-tr	0.276456	8.49781	22.5481	4.27875e-06
transcript:SPU_011399-tr	-0.0855151	2.64273	0.273084	0.601938
transcript:SPU_015605-tr	-0.232754	6.27494	12.1474	0.000622794
transcript:SPU_015997-tr	-0.170338	4.90271	3.90478	0.0497373
transcript:SPU_015998-tr	-0.235062	0.665303	0.500953	0.480033
transcript:SPU_014187-tr	0.0298438	0.512784	0.00721119	0.932424
transcript:SPU_004367-tr	0.300646	2.67085	3.46064	0.0645417
transcript:SPU_004368-tr	-0.103938	4.32785	1.13649	0.287879
transcript:SPU_012366-tr	-0.077808	1.61847	0.108791	0.741923
transcript:SPU_017633-tr	0.32085	6.07063	21.379	7.34518e-06
transcript:SPU_017634-tr	-1.0381	9.65329	272.843	1.03874e-34
transcript:SPU_017635-tr	0.343332	1.99383	2.67081	0.104021
transcript:SPU_017636-tr	-0.0491389	5.26287	0.36153	0.548444
transcript:SPU_017637-tr	0.449442	1.75852	4.07825	0.0449805
transcript:SPU_028693-tr	-0.28847	0.654955	0.731759	0.393496
transcript:SPU_002579-tr	-0.0725605	3.68453	0.371623	0.54292
transcript:SPU_017948-tr	0.698155	0.9209	5.0603	0.0257395
transcript:SPU_028417-tr	0.262315	0.83447	0.686517	0.408492
transcript:SPU_017947-tr	-0.151032	3.47643	1.3346	0.249588
transcript:SPU_024413-tr	0.0266638	11.8423	0.194157	0.660028
transcript:SPU_026273-tr	0.503975	1.11654	3.08345	0.0808604
transcript:SPU_006930-tr	-0.364929	6.94968	34.5763	2.06236e-08
transcript:SPU_006936-tr	0.152994	3.11141	1.24535	0.265988
transcript:SPU_006931-tr	0.019873	2.62018	0.0144011	0.904619
transcript:SPU_008195-tr	-0.0616966	7.16596	1.03478	0.310458
transcript:SPU_008196-tr	0.448927	0.37536	1.44912	0.230312
transcript:SPU_010307-tr	0.251198	8.15034	18.5983	2.70406e-05
transcript:SPU_002571-tr	0.195351	7.10596	9.04826	0.00317769
transcript:SPU_002572-tr	-0.0776386	0.754721	0.0598972	0.806948
transcript:SPU_002574-tr	0.0649548	1.01733	0.0408686	0.840415
transcript:SPU_002414-tr	0.808694	0.0290563	3.56231	0.0607784
transcript:SPU_021835-tr	-0.510726	0.436322	1.67022	0.1994
transcript:SPU_026086-tr	0.360873	2.06322	3.35332	0.0687882
transcript:SPU_026085-tr	0.134297	3.40924	1.06909	0.302593
transcript:SPU_020642-tr	-0.00130302	4.00593	0.000151542	0.990192
transcript:SPU_007369-tr	-0.355785	2.99897	5.46897	0.0206006
transcript:SPU_013999-tr	-0.565113	1.10884	4.1352	0.0435263
transcript:SPU_021560-tr	0.447531	6.7999	47.1036	1.15115e-10
transcript:SPU_011049-tr	0.767498	1.88547	12.2731	0.000584804
transcript:SPU_025320-tr	0.0468479	1.51325	0.0361718	0.849384
transcript:SPU_014047-tr	0.255827	1.23667	0.917931	0.339354
transcript:SPU_014424-tr	0.145061	1.10912	0.259866	0.610861
transcript:SPU_016024-tr	-0.119219	4.80029	1.30784	0.257096
transcript:SPU_002996-tr	0.0255406	1.60508	0.0113458	0.915296
transcript:SPU_008951-tr	0.100711	0.539273	0.0882404	0.766782
transcript:SPU_008952-tr	0.156342	7.58906	6.50095	0.0116488
transcript:SPU_008953-tr	-0.108248	3.40605	0.729663	0.394173
transcript:SPU_026975-tr	0.333654	1.25684	1.51755	0.21966
transcript:SPU_016210-tr	1.19349	0.45731	10.0986	0.00175755
transcript:SPU_006768-tr	-0.0253165	3.63134	0.0454744	0.831385
transcript:SPU_006767-tr	0.21647	2.70328	1.29121	0.261025
transcript:SPU_006769-tr	-0.450978	3.25555	11.4841	0.000869127
transcript:SPU_000559-tr	-0.1065	4.30938	1.13323	0.288569
transcript:SPU_000560-tr	-0.325052	1.5398	1.9126	0.168455
transcript:SPU_000561-tr	-0.015385	2.38059	0.00755961	0.930815
transcript:SPU_000562-tr	-0.178801	3.73197	2.25236	0.135232
transcript:SPU_000563-tr	-0.123105	5.07612	2.09961	0.149145
transcript:SPU_010311-tr	-0.029204	3.60614	0.0565865	0.812256
transcript:SPU_010313-tr	0.4804	0.438989	1.75619	0.186847
[truncated: 14,304 more rows]

## Sheet: Mat_DEU
exon_id	exon_coeff	exon_pval	Treat	exon_num	geneid
SPU_000002-tr-E1	0.711426	1.8922	Maternal	1	SPU_000002
SPU_000002-tr-E7	-1.67399	1.95523	Maternal	7	SPU_000002
SPU_000003-tr-E1	0.170124	0.242059	Maternal	1	SPU_000003
SPU_000003-tr-E2	-0.0018708	0.000511871	Maternal	2	SPU_000003
SPU_000008-tr-E1	0.236282	0.385885	Maternal	1	SPU_000008
SPU_000008-tr-E2	-0.0192412	0.0239415	Maternal	2	SPU_000008
SPU_000009-tr-E1	0.0702591	0.00130207	Maternal	1	SPU_000009
SPU_000009-tr-E3	0.167052	0.025562	Maternal	3	SPU_000009
SPU_000011-tr-E1	0.922139	1.35755	Maternal	1	SPU_000011
SPU_000011-tr-E12	-0.734304	1.25457	Maternal	12	SPU_000011
SPU_000011-tr-E13	0.887109	1.30362	Maternal	13	SPU_000011
SPU_000011-tr-E15	0.253857	1.65088	Maternal	15	SPU_000011
SPU_000011-tr-E16	-2.51996	7.83672	Maternal	16	SPU_000011
SPU_000011-tr-E17	0.0643964	0.103457	Maternal	17	SPU_000011
SPU_000011-tr-E18	0.951911	1.44962	Maternal	18	SPU_000011
SPU_000011-tr-E19	0.304968	0.353912	Maternal	19	SPU_000011
SPU_000011-tr-E2	-0.100627	0.018828	Maternal	2	SPU_000011
SPU_000011-tr-E3	0.0427859	0.0015178	Maternal	3	SPU_000011
SPU_000011-tr-E7	-0.412141	3.54971	Maternal	7	SPU_000011
SPU_000011-tr-E8	0.0525589	0.088664	Maternal	8	SPU_000011
SPU_000011-tr-E9	-1.06811	1.77557	Maternal	9	SPU_000011
SPU_000012-tr-E1	-0.0317516	0.00392678	Maternal	1	SPU_000012
SPU_000012-tr-E2	-0.0932798	0.0258868	Maternal	2	SPU_000012
SPU_000012-tr-E3	-0.147555	0.23516	Maternal	3	SPU_000012
SPU_000012-tr-E4	0.227838	0.813965	Maternal	4	SPU_000012
SPU_000012-tr-E5	-0.113197	0.0196054	Maternal	5	SPU_000012
SPU_000012-tr-E7	-0.503314	0.928486	Maternal	7	SPU_000012
SPU_000012-tr-E8	0.0027906	0.00285492	Maternal	8	SPU_000012
SPU_000014-tr-E2	0.77999	1.30374	Maternal	2	SPU_000014
SPU_000014-tr-E3	-1.35525	2.31087	Maternal	3	SPU_000014
SPU_000014-tr-E4	-0.000688506	4.92437e-05	Maternal	4	SPU_000014
SPU_000015-tr-E1	0.160064	0.00211674	Maternal	1	SPU_000015
SPU_000015-tr-E3	-0.503842	1.40472	Maternal	3	SPU_000015
SPU_000015-tr-E4	0.122408	0.0145336	Maternal	4	SPU_000015
SPU_000017-tr-E1	-0.674187	0.81152	Maternal	1	SPU_000017
SPU_000017-tr-E2	0.335791	0.331859	Maternal	2	SPU_000017
SPU_000017-tr-E4	-1.41475	1.66645	Maternal	4	SPU_000017
SPU_000017-tr-E7	-0.931544	0.592012	Maternal	7	SPU_000017
SPU_000017-tr-E8	0.0253635	0.0383927	Maternal	8	SPU_000017
SPU_000022-tr-E1	0.0281554	0.00700194	Maternal	1	SPU_000022
SPU_000022-tr-E3	-0.168137	2.26663	Maternal	3	SPU_000022
SPU_000022-tr-E4	-0.201825	3.41742	Maternal	4	SPU_000022
SPU_000022-tr-E5	-0.256651	5.11452	Maternal	5	SPU_000022
SPU_000022-tr-E6	-0.392947	1.02496	Maternal	6	SPU_000022
SPU_000022-tr-E7	-0.0660565	0.157932	Maternal	7	SPU_000022
SPU_000022-tr-E8	0.0577331	0.522043	Maternal	8	SPU_000022
SPU_000023-tr-E1	0.119392	0.270178	Maternal	1	SPU_000023
SPU_000023-tr-E2	-0.0925865	0.271537	Maternal	2	SPU_000023
SPU_000023-tr-E3	0.0941679	0.160597	Maternal	3	SPU_000023
SPU_000023-tr-E4	0.62926	1.09234	Maternal	4	SPU_000023
SPU_000023-tr-E5	-0.00347341	0.00166546	Maternal	5	SPU_000023
SPU_000024-tr-E1	0.562139	0.353378	Maternal	1	SPU_000024
SPU_000024-tr-E2	0.16283	0.36047	Maternal	2	SPU_000024
SPU_000024-tr-E3	0.410783	0.186822	Maternal	3	SPU_000024
SPU_000024-tr-E4	-0.209871	0.712835	Maternal	4	SPU_000024
SPU_000025-tr-E1	0.36303	0.931483	Maternal	1	SPU_000025
SPU_000025-tr-E2	0.934816	1.43637	Maternal	2	SPU_000025
SPU_000025-tr-E3	0.0270959	0.000769529	Maternal	3	SPU_000025
SPU_000025-tr-E4	-0.464737	1.13032	Maternal	4	SPU_000025
SPU_000025-tr-E5	-0.0354508	0.0322162	Maternal	5	SPU_000025
SPU_000026-tr-E1	1.39208	2.72545	Maternal	1	SPU_000026
SPU_000026-tr-E10	0.0673706	0.144563	Maternal	10	SPU_000026
SPU_000026-tr-E2	1.44003	4.86377	Maternal	2	SPU_000026
SPU_000026-tr-E3	-0.00169359	2.73428e-05	Maternal	3	SPU_000026
SPU_000026-tr-E4	-0.381824	3.66577	Maternal	4	SPU_000026
SPU_000026-tr-E5	0.0467733	0.00957266	Maternal	5	SPU_000026
SPU_000026-tr-E6	-0.0931289	0.186383	Maternal	6	SPU_000026
SPU_000026-tr-E7	0.103098	0.0150006	Maternal	7	SPU_000026
SPU_000026-tr-E8	0.344306	0.179157	Maternal	8	SPU_000026
SPU_000026-tr-E9	0.188365	0.834315	Maternal	9	SPU_000026
SPU_000029-tr-E1	0.466453	0.109431	Maternal	1	SPU_000029
SPU_000029-tr-E2	-0.0486879	0.0203002	Maternal	2	SPU_000029
SPU_000031-tr-E1	1.13992	2.55333	Maternal	1	SPU_000031
SPU_000031-tr-E4	-1.61412	2.53316	Maternal	4	SPU_000031
SPU_000032-tr-E1	0.0741548	0.17961	Maternal	1	SPU_000032
SPU_000032-tr-E10	-1.89712	4.29758	Maternal	10	SPU_000032
SPU_000032-tr-E2	-0.118038	0.304066	Maternal	2	SPU_000032
SPU_000032-tr-E3	-1.42828	4.05538	Maternal	3	SPU_000032
SPU_000032-tr-E4	0.513447	1.83999	Maternal	4	SPU_000032
SPU_000032-tr-E5	1.67655	3.76714	Maternal	5	SPU_000032
SPU_000032-tr-E7	-0.148188	0.191875	Maternal	7	SPU_000032
SPU_000032-tr-E8	0.0197467	0.0154136	Maternal	8	SPU_000032
SPU_000032-tr-E9	1.29564	2.77805	Maternal	9	SPU_000032
SPU_000033-tr-E1	0.240875	0.396858	Maternal	1	SPU_000033
SPU_000033-tr-E2	0.514089	0.973862	Maternal	2	SPU_000033
SPU_000033-tr-E4	-0.206258	0.0596903	Maternal	4	SPU_000033
SPU_000033-tr-E5	-0.357816	0.761308	Maternal	5	SPU_000033
SPU_000033-tr-E7	-1.57233	2.55834	Maternal	7	SPU_000033
SPU_000034-tr-E1	-0.0833664	0.317831	Maternal	1	SPU_000034
SPU_000034-tr-E10	1.10643	1.61012	Maternal	10	SPU_000034
SPU_000034-tr-E11	-0.534174	0.879097	Maternal	11	SPU_000034
SPU_000034-tr-E12	0.491158	0.488853	Maternal	12	SPU_000034
SPU_000034-tr-E2	0.197576	0.355262	Maternal	2	SPU_000034
SPU_000034-tr-E3	0.216389	0.0376776	Maternal	3	SPU_000034
SPU_000034-tr-E4	0.456429	5.45729	Maternal	4	SPU_000034
SPU_000034-tr-E5	-0.158503	0.299767	Maternal	5	SPU_000034
SPU_000034-tr-E6	-0.175528	0.0793899	Maternal	6	SPU_000034
SPU_000034-tr-E7	0.393235	0.673487	Maternal	7	SPU_000034
SPU_000034-tr-E8	-0.95981	11.4357	Maternal	8	SPU_000034
SPU_000034-tr-E9	0.529175	1.08187	Maternal	9	SPU_000034
SPU_000035-tr-E1	0.0168955	0.0217171	Maternal	1	SPU_000035
SPU_000035-tr-E2	-0.0433942	0.105004	Maternal	2	SPU_000035
SPU_000035-tr-E3	-0.580194	0.830279	Maternal	3	SPU_000035
SPU_000035-tr-E4	0.0103188	0.0130429	Maternal	4	SPU_000035
SPU_000037-tr-E1	0.164321	0.298878	Maternal	1	SPU_000037
SPU_000037-tr-E2	-0.119546	0.21862	Maternal	2	SPU_000037
SPU_000037-tr-E3	-0.0408142	0.110277	Maternal	3	SPU_000037
SPU_000037-tr-E4	0.229611	0.312617	Maternal	4	SPU_000037
SPU_000037-tr-E5	0.205654	0.526722	Maternal	5	SPU_000037
SPU_000037-tr-E6	-0.00722645	0.00155392	Maternal	6	SPU_000037
SPU_000040-tr-E1	-0.15064	0.275798	Maternal	1	SPU_000040
SPU_000040-tr-E2	-0.155757	1.81246	Maternal	2	SPU_000040
SPU_000040-tr-E3	-0.326783	1.51082	Maternal	3	SPU_000040
SPU_000040-tr-E4	0.0196347	0.0586385	Maternal	4	SPU_000040
SPU_000041-tr-E26	0.493282	0.199816	Maternal	26	SPU_000041
SPU_000041-tr-E27	1.73992	2.26161	Maternal	27	SPU_000041
SPU_000041-tr-E28	0.112323	0.526683	Maternal	28	SPU_000041
SPU_000041-tr-E38	-0.660816	1.08335	Maternal	38	SPU_000041
SPU_000041-tr-E40	0.939408	0.404425	Maternal	40	SPU_000041
SPU_000041-tr-E41	-0.689847	1.59875	Maternal	41	SPU_000041
SPU_000041-tr-E42	0.0902728	1.57188e-08	Maternal	42	SPU_000041
SPU_000042-tr-E1	0.29306	1.25357	Maternal	1	SPU_000042
SPU_000042-tr-E2	0.160851	0.101295	Maternal	2	SPU_000042
SPU_000042-tr-E3	-0.0240607	0.0537388	Maternal	3	SPU_000042
SPU_000046-tr-E1	0.419164	0.23132	Maternal	1	SPU_000046
SPU_000046-tr-E2	0.795171	1.30764	Maternal	2	SPU_000046
SPU_000046-tr-E3	-0.837518	1.60708	Maternal	3	SPU_000046
SPU_000046-tr-E4	1.46864	3.0634	Maternal	4	SPU_000046
SPU_000046-tr-E5	-0.240463	0.378053	Maternal	5	SPU_000046
SPU_000046-tr-E6	-1.3117	9.96628	Maternal	6	SPU_000046
SPU_000046-tr-E7	-0.157201	0.608322	Maternal	7	SPU_000046
SPU_000046-tr-E8	-0.498158	0.73756	Maternal	8	SPU_000046
SPU_000046-tr-E9	0.0470149	0.256042	Maternal	9	SPU_000046
SPU_000048-tr-E1	-0.345546	8.23467	Maternal	1	SPU_000048
SPU_000048-tr-E2	1.03338	1.65229	Maternal	2	SPU_000048
SPU_000048-tr-E3	-0.145856	1.15577	Maternal	3	SPU_000048
SPU_000048-tr-E4	0.0144812	0.0346084	Maternal	4	SPU_000048
SPU_000049-tr-E1	-0.318917	0.39634	Maternal	1	SPU_000049
SPU_000049-tr-E10	-0.145087	0.00879573	Maternal	10	SPU_000049
SPU_000049-tr-E11	-0.0281498	0.0195009	Maternal	11	SPU_000049
SPU_000049-tr-E12	0.0375905	0.120047	Maternal	12	SPU_000049
SPU_000049-tr-E2	0.638925	1.14346	Maternal	2	SPU_000049
SPU_000049-tr-E3	-0.943196	1.59584	Maternal	3	SPU_000049
SPU_000049-tr-E4	1.45243	3.24384	Maternal	4	SPU_000049
SPU_000049-tr-E5	-1.39618	2.21472	Maternal	5	SPU_000049
SPU_000049-tr-E6	-0.498864	0.728598	Maternal	6	SPU_000049
SPU_000049-tr-E7	0.390069	0.273488	Maternal	7	SPU_000049
SPU_000049-tr-E8	-1.03634	1.31439	Maternal	8	SPU_000049
SPU_000049-tr-E9	-0.0572598	0.0279908	Maternal	9	SPU_000049
SPU_000052-tr-E1	-0.193296	0.225321	Maternal	1	SPU_000052
SPU_000052-tr-E2	0.383516	1.8819	Maternal	2	SPU_000052
SPU_000052-tr-E3	0.369586	0.602583	Maternal	3	SPU_000052
SPU_000052-tr-E5	0.239924	0.269907	Maternal	5	SPU_000052
SPU_000052-tr-E8	0.032106	0.0161145	Maternal	8	SPU_000052
SPU_000052-tr-E9	-0.143851	0.837294	Maternal	9	SPU_000052
SPU_000056-tr-E1	-0.129342	0.0583554	Maternal	1	SPU_000056
SPU_000056-tr-E10	-0.077507	0.0438676	Maternal	10	SPU_000056
SPU_000056-tr-E11	-0.242063	0.685837	Maternal	11	SPU_000056
SPU_000056-tr-E13	0.260224	0.349871	Maternal	13	SPU_000056
SPU_000056-tr-E14	-0.697314	0.990051	Maternal	14	SPU_000056
SPU_000056-tr-E15	0.520915	2.04197	Maternal	15	SPU_000056
SPU_000056-tr-E16	-0.232959	0.279584	Maternal	16	SPU_000056
SPU_000056-tr-E17	-0.0126253	0.0010321	Maternal	17	SPU_000056
SPU_000056-tr-E18	0.343456	0.732314	Maternal	18	SPU_000056
SPU_000056-tr-E19	0.315293	1.65337	Maternal	19	SPU_000056
SPU_000056-tr-E2	-0.00849506	0.000655486	Maternal	2	SPU_000056
SPU_000056-tr-E20	-0.520186	0.907667	Maternal	20	SPU_000056
SPU_000056-tr-E21	0.337217	1.50095	Maternal	21	SPU_000056
SPU_000056-tr-E22	-0.441067	0.711658	Maternal	22	SPU_000056
SPU_000056-tr-E23	-0.363528	1.73522	Maternal	23	SPU_000056
SPU_000056-tr-E3	-0.198311	0.0656708	Maternal	3	SPU_000056
SPU_000056-tr-E4	-0.749138	2.09353	Maternal	4	SPU_000056
SPU_000056-tr-E5	-1.66395	6.40372	Maternal	5	SPU_000056
SPU_000056-tr-E6	0.629734	0.950983	Maternal	6	SPU_000056
SPU_000056-tr-E7	2.19819	5.66696	Maternal	7	SPU_000056
SPU_000056-tr-E8	-0.698854	0.991901	Maternal	8	SPU_000056
SPU_000056-tr-E9	-0.73735	1.07046	Maternal	9	SPU_000056
SPU_000059-tr-E1	0.0709311	0.0284357	Maternal	1	SPU_000059
SPU_000059-tr-E2	-0.204383	0.246379	Maternal	2	SPU_000059
SPU_000062-tr-E1	-0.0395648	0.113287	Maternal	1	SPU_000062
SPU_000062-tr-E2	-0.169167	4.54618	Maternal	2	SPU_000062
SPU_000062-tr-E3	0.0127893	0.0288096	Maternal	3	SPU_000062
SPU_000063-tr-E4	1.11787	2.68955	Maternal	4	SPU_000063
SPU_000063-tr-E5	-1.93503	3.37416	Maternal	5	SPU_000063
SPU_000066-tr-E1	-0.456468	0.865032	Maternal	1	SPU_000066
SPU_000066-tr-E10	0.193184	0.477247	Maternal	10	SPU_000066
SPU_000066-tr-E3	0.321247	0.173887	Maternal	3	SPU_000066
SPU_000066-tr-E4	-0.358903	0.299413	Maternal	4	SPU_000066
SPU_000066-tr-E5	0.141089	0.0299471	Maternal	5	SPU_000066
SPU_000066-tr-E6	0.506133	0.28947	Maternal	6	SPU_000066
SPU_000066-tr-E8	-0.0873819	0.053206	Maternal	8	SPU_000066
SPU_000066-tr-E9	-0.249272	0.362615	Maternal	9	SPU_000066
SPU_000067-tr-E1	-0.0538372	0.0853069	Maternal	1	SPU_000067
SPU_000067-tr-E2	0.528952	0.780111	Maternal	2	SPU_000067
SPU_000067-tr-E3	0.411434	0.695111	Maternal	3	SPU_000067
SPU_000067-tr-E4	-0.0878037	0.125233	Maternal	4	SPU_000067
SPU_000069-tr-E2	0.0205033	0.00801738	Maternal	2	SPU_000069
SPU_000069-tr-E3	-0.16105	0.813744	Maternal	3	SPU_000069
SPU_000069-tr-E4	1.0009	1.40536	Maternal	4	SPU_000069
SPU_000069-tr-E5	0.16515	0.661511	Maternal	5	SPU_000069
SPU_000069-tr-E6	-0.265639	0.250012	Maternal	6	SPU_000069
SPU_000069-tr-E7	0.683185	0.618553	Maternal	7	SPU_000069
SPU_000070-tr-E1	0.569218	1.04693	Maternal	1	SPU_000070
SPU_000070-tr-E10	-1.46787	2.49301	Maternal	10	SPU_000070
SPU_000070-tr-E11	-1.51725	3.63369	Maternal	11	SPU_000070
SPU_000070-tr-E12	0.984247	2.07605	Maternal	12	SPU_000070
SPU_000070-tr-E13	1.15151	3.50699	Maternal	13	SPU_000070
SPU_000070-tr-E14	-0.0500619	0.00632785	Maternal	14	SPU_000070
SPU_000070-tr-E15	0.539194	1.1812	Maternal	15	SPU_000070
SPU_000070-tr-E2	0.63402	1.17204	Maternal	2	SPU_000070
SPU_000070-tr-E3	-0.430125	0.349955	Maternal	3	SPU_000070
SPU_000070-tr-E4	-0.716828	1.49565	Maternal	4	SPU_000070
SPU_000070-tr-E5	0.69844	0.754572	Maternal	5	SPU_000070
SPU_000070-tr-E6	0.752159	1.24173	Maternal	6	SPU_000070
SPU_000070-tr-E7	-0.910911	2.44163	Maternal	7	SPU_000070
SPU_000070-tr-E8	-1.76956	3.51942	Maternal	8	SPU_000070
SPU_000073-tr-E1	-0.531734	0.986733	Maternal	1	SPU_000073
SPU_000073-tr-E2	0.78504	0.841862	Maternal	2	SPU_000073
SPU_000073-tr-E3	-0.0110529	0.00360804	Maternal	3	SPU_000073
SPU_000073-tr-E4	-0.586656	2.08703	Maternal	4	SPU_000073
SPU_000073-tr-E5	-0.249114	0.539358	Maternal	5	SPU_000073
SPU_000073-tr-E6	1.17161	1.66548	Maternal	6	SPU_000073
SPU_000073-tr-E7	0.357378	0.843423	Maternal	7	SPU_000073
SPU_000073-tr-E8	0.134997	0.198775	Maternal	8	SPU_000073
SPU_000073-tr-E9	0.113723	0.292922	Maternal	9	SPU_000073
SPU_000074-tr-E1	1.2013	2.19389	Maternal	1	SPU_000074
SPU_000074-tr-E10	-0.00341161	0.000721575	Maternal	10	SPU_000074
SPU_000074-tr-E2	-0.700644	0.964542	Maternal	2	SPU_000074
SPU_000074-tr-E4	0.472805	1.15285	Maternal	4	SPU_000074
SPU_000074-tr-E5	0.110276	0.0141793	Maternal	5	SPU_000074
SPU_000074-tr-E6	-0.554413	4.03468	Maternal	6	SPU_000074
SPU_000074-tr-E7	0.115847	0.289317	Maternal	7	SPU_000074
SPU_000074-tr-E8	0.893899	1.40572	Maternal	8	SPU_000074
SPU_000074-tr-E9	0.297372	0.950886	Maternal	9	SPU_000074
SPU_000075-tr-E1	0.0412078	0.0911628	Maternal	1	SPU_000075
SPU_000075-tr-E10	-0.388507	0.289942	Maternal	10	SPU_000075
SPU_000075-tr-E11	-0.0273221	0.104984	Maternal	11	SPU_000075
SPU_000075-tr-E2	0.782936	4.86336	Maternal	2	SPU_000075
SPU_000075-tr-E3	0.133121	1.26973	Maternal	3	SPU_000075
SPU_000075-tr-E4	-0.281084	2.20588	Maternal	4	SPU_000075
SPU_000075-tr-E5	-0.0132652	0.0119213	Maternal	5	SPU_000075
SPU_000075-tr-E6	0.501886	0.419109	Maternal	6	SPU_000075
SPU_000075-tr-E7	0.707607	1.23512	Maternal	7	SPU_000075
SPU_000075-tr-E8	0.614289	1.2141	Maternal	8	SPU_000075
SPU_000075-tr-E9	0.377691	0.240987	Maternal	9	SPU_000075
SPU_000076-tr-E1	-0.279723	0.619224	Maternal	1	SPU_000076
SPU_000076-tr-E10	-0.532416	2.15028	Maternal	10	SPU_000076
SPU_000076-tr-E11	0.00265404	0.00104056	Maternal	11	SPU_000076
SPU_000076-tr-E2	0.159441	0.34777	Maternal	2	SPU_000076
SPU_000076-tr-E3	0.318454	0.630602	Maternal	3	SPU_000076
SPU_000076-tr-E4	-0.519637	0.402977	Maternal	4	SPU_000076
SPU_000076-tr-E6	-0.539602	1.08745	Maternal	6	SPU_000076
SPU_000076-tr-E7	-0.164941	0.0955387	Maternal	7	SPU_000076
SPU_000076-tr-E8	-0.0847482	0.0533787	Maternal	8	SPU_000076
SPU_000076-tr-E9	0.134457	0.460212	Maternal	9	SPU_000076
SPU_000080-tr-E1	0.431816	0.94825	Maternal	1	SPU_000080
SPU_000080-tr-E2	0.374361	0.410426	Maternal	2	SPU_000080
SPU_000080-tr-E3	0.796501	1.63785	Maternal	3	SPU_000080
SPU_000080-tr-E4	-0.666027	0.328426	Maternal	4	SPU_000080
SPU_000080-tr-E5	-0.287825	0.0180468	Maternal	5	SPU_000080
SPU_000080-tr-E6	-0.231814	0.257077	Maternal	6	SPU_000080
SPU_000080-tr-E7	0.998541	2.07723	Maternal	7	SPU_000080
SPU_000080-tr-E8	0.0929331	0.0388535	Maternal	8	SPU_000080
SPU_000080-tr-E9	-0.00963254	0.0102533	Maternal	9	SPU_000080
SPU_000082-tr-E1	-0.0634206	0.317897	Maternal	1	SPU_000082
SPU_000082-tr-E2	0.672811	1.10313	Maternal	2	SPU_000082
SPU_000082-tr-E3	1.71407	4.15487	Maternal	3	SPU_000082
SPU_000082-tr-E5	0.271553	3.65828	Maternal	5	SPU_000082
SPU_000082-tr-E6	-0.84034	0.748321	Maternal	6	SPU_000082
SPU_000082-tr-E7	-0.158345	1.39138	Maternal	7	SPU_000082
SPU_000084-tr-E1	0.0250008	0.00547652	Maternal	1	SPU_000084
SPU_000084-tr-E12	-1.57632	3.1004	Maternal	12	SPU_000084
SPU_000084-tr-E13	0.181477	0.0918123	Maternal	13	SPU_000084
SPU_000084-tr-E14	-0.625508	1.75303	Maternal	14	SPU_000084
SPU_000084-tr-E15	0.0767431	0.034113	Maternal	15	SPU_000084
SPU_000084-tr-E16	-1.68516	3.56268	Maternal	16	SPU_000084
SPU_000084-tr-E17	0.926485	1.43585	Maternal	17	SPU_000084
SPU_000084-tr-E18	-0.0515257	0.0198557	Maternal	18	SPU_000084
SPU_000084-tr-E2	0.531343	0.329998	Maternal	2	SPU_000084
SPU_000084-tr-E20	-0.179243	0.106083	Maternal	20	SPU_000084
SPU_000084-tr-E21	0.247444	0.662904	Maternal	21	SPU_000084
SPU_000084-tr-E22	0.606875	1.21507	Maternal	22	SPU_000084
SPU_000084-tr-E23	0.833313	1.39941	Maternal	23	SPU_000084
SPU_000084-tr-E24	-0.140755	0.137807	Maternal	24	SPU_000084
SPU_000084-tr-E26	0.100032	0.118673	Maternal	26	SPU_000084
SPU_000084-tr-E3	-0.337815	0.607149	Maternal	3	SPU_000084
SPU_000084-tr-E5	1.3735	2.56512	Maternal	5	SPU_000084
SPU_000084-tr-E6	-1.48321	2.80444	Maternal	6	SPU_000084
SPU_000084-tr-E8	0.640551	1.83075	Maternal	8	SPU_000084
SPU_000084-tr-E9	-0.360681	1.23593	Maternal	9	SPU_000084
SPU_000086-tr-E1	0.183786	0.0677111	Maternal	1	SPU_000086
SPU_000086-tr-E2	-0.0816712	0.0223103	Maternal	2	SPU_000086
SPU_000087-tr-E2	0.685185	1.13592	Maternal	2	SPU_000087
SPU_000087-tr-E7	-0.00601363	0.00153014	Maternal	7	SPU_000087
SPU_000087-tr-E8	-0.899955	1.19205	Maternal	8	SPU_000087
SPU_000088-tr-E1	0.109445	0.430148	Maternal	1	SPU_000088
SPU_000088-tr-E3	-0.280107	1.21497	Maternal	3	SPU_000088
SPU_000091-tr-E1	-0.0855174	0.124462	Maternal	1	SPU_000091
SPU_000091-tr-E2	0.014119	0.0111137	Maternal	2	SPU_000091
SPU_000091-tr-E3	0.0439724	0.00309992	Maternal	3	SPU_000091
SPU_000091-tr-E4	-0.118303	1.40888	Maternal	4	SPU_000091
SPU_000091-tr-E5	0.214752	1.01549	Maternal	5	SPU_000091
SPU_000091-tr-E6	0.0850805	0.684693	Maternal	6	SPU_000091
SPU_000091-tr-E7	0.0176488	0.0403667	Maternal	7	SPU_000091
SPU_000092-tr-E10	-0.24166	1.34685	Maternal	10	SPU_000092
SPU_000092-tr-E2	2.93232	6.33664	Maternal	2	SPU_000092
SPU_000092-tr-E4	3.04766	5.32173	Maternal	4	SPU_000092
SPU_000092-tr-E5	1.88336	1.17456	Maternal	5	SPU_000092
SPU_000092-tr-E6	-0.443527	1.38924	Maternal	6	SPU_000092
SPU_000092-tr-E7	-1.26904	4.16567	Maternal	7	SPU_000092
SPU_000092-tr-E8	1.25832	6.19423	Maternal	8	SPU_000092
SPU_000092-tr-E9	0.262546	0.01252	Maternal	9	SPU_000092
SPU_000096-tr-E1	1.51201	2.82078	Maternal	1	SPU_000096
SPU_000096-tr-E10	-0.213747	1.20751	Maternal	10	SPU_000096
SPU_000096-tr-E2	0.174198	0.180381	Maternal	2	SPU_000096
SPU_000096-tr-E3	-0.0241187	0.0066441	Maternal	3	SPU_000096
SPU_000096-tr-E5	0.859574	1.18546	Maternal	5	SPU_000096
SPU_000096-tr-E6	0.234567	0.435897	Maternal	6	SPU_000096
SPU_000096-tr-E7	0.108513	0.0744352	Maternal	7	SPU_000096
SPU_000096-tr-E8	1.55652	3.02572	Maternal	8	SPU_000096
SPU_000096-tr-E9	1.0681	1.56132	Maternal	9	SPU_000096
SPU_000098-tr-E10	0.860328	1.37511	Maternal	10	SPU_000098
SPU_000098-tr-E11	-0.0992143	0.0857494	Maternal	11	SPU_000098
SPU_000098-tr-E12	0.104928	0.310449	Maternal	12	SPU_000098
SPU_000098-tr-E13	-0.274627	2.60177	Maternal	13	SPU_000098
SPU_000098-tr-E14	0.122587	0.720556	Maternal	14	SPU_000098
SPU_000098-tr-E15	0.0321843	0.143007	Maternal	15	SPU_000098
SPU_000098-tr-E5	0.178857	0.0822705	Maternal	5	SPU_000098
SPU_000098-tr-E7	-0.227143	0.346645	Maternal	7	SPU_000098
SPU_000098-tr-E8	-0.153342	1.77861	Maternal	8	SPU_000098
SPU_000098-tr-E9	0.0358555	0.0101599	Maternal	9	SPU_000098
SPU_000101-tr-E10	-0.561621	2.61631	Maternal	10	SPU_000101
SPU_000101-tr-E11	1.19994	2.24349	Maternal	11	SPU_000101
SPU_000101-tr-E12	1.65393	3.72192	Maternal	12	SPU_000101
SPU_000101-tr-E13	-0.489385	5.2338	Maternal	13	SPU_000101
SPU_000101-tr-E14	-1.70133	3.37156	Maternal	14	SPU_000101
SPU_000101-tr-E15	-0.501605	1.70186	Maternal	15	SPU_000101
SPU_000101-tr-E16	0.138916	0.264644	Maternal	16	SPU_000101
SPU_000101-tr-E17	-0.324081	0.878238	Maternal	17	SPU_000101
SPU_000101-tr-E18	-0.26423	0.949709	Maternal	18	SPU_000101
SPU_000101-tr-E19	-0.236071	1.80139	Maternal	19	SPU_000101
SPU_000101-tr-E2	-0.971374	1.86611	Maternal	2	SPU_000101
SPU_000101-tr-E20	-0.326796	0.784116	Maternal	20	SPU_000101
SPU_000101-tr-E21	-0.852262	8.03487	Maternal	21	SPU_000101
SPU_000101-tr-E22	-0.131172	0.196273	Maternal	22	SPU_000101
SPU_000101-tr-E23	-0.0807959	0.334414	Maternal	23	SPU_000101
SPU_000101-tr-E24	-0.3742	5.6572	Maternal	24	SPU_000101
SPU_000101-tr-E25	0.205238	0.285343	Maternal	25	SPU_000101
SPU_000101-tr-E26	-0.00452005	3.86926e-05	Maternal	26	SPU_000101
SPU_000101-tr-E27	0.060711	0.565405	Maternal	27	SPU_000101
SPU_000101-tr-E3	0.136041	0.133075	Maternal	3	SPU_000101
SPU_000101-tr-E4	0.741274	1.18087	Maternal	4	SPU_000101
SPU_000101-tr-E5	-0.529251	3.06746	Maternal	5	SPU_000101
SPU_000101-tr-E6	-0.526073	2.99919	Maternal	6	SPU_000101
SPU_000101-tr-E7	0.762428	0.755898	Maternal	7	SPU_000101
SPU_000106-tr-E1	0.3765	0.302882	Maternal	1	SPU_000106
SPU_000106-tr-E2	-0.0756738	0.0228413	Maternal	2	SPU_000106
SPU_000109-tr-E1	-0.0542368	0.0185063	Maternal	1	SPU_000109
SPU_000109-tr-E2	0.0805057	0.0103109	Maternal	2	SPU_000109
SPU_000111-tr-E1	0.0179706	0.00953046	Maternal	1	SPU_000111
SPU_000111-tr-E2	0.345554	0.174207	Maternal	2	SPU_000111
SPU_000111-tr-E6	-0.0106016	0.00185685	Maternal	6	SPU_000111
SPU_000111-tr-E7	-0.836499	1.09338	Maternal	7	SPU_000111
SPU_000113-tr-E1	0.360942	0.68804	Maternal	1	SPU_000113
SPU_000113-tr-E4	1.00954	0.261565	Maternal	4	SPU_000113
SPU_000116-tr-E3	0.232036	0.146461	Maternal	3	SPU_000116
SPU_000116-tr-E5	-0.0787609	0.00514561	Maternal	5	SPU_000116
SPU_000118-tr-E1	-0.290032	3.28759	Maternal	1	SPU_000118
SPU_000118-tr-E2	0.147845	0.252908	Maternal	2	SPU_000118
SPU_000118-tr-E3	0.40318	3.28161	Maternal	3	SPU_000118
SPU_000118-tr-E4	-0.329645	3.59679	Maternal	4	SPU_000118
SPU_000118-tr-E5	0.207229	2.56691	Maternal	5	SPU_000118
SPU_000122-tr-E2	0.192478	0.6453	Maternal	2	SPU_000122
SPU_000122-tr-E3	-0.0352969	0.0080468	Maternal	3	SPU_000122
SPU_000122-tr-E4	-0.0224027	0.0127889	Maternal	4	SPU_000122
SPU_000122-tr-E5	-0.0650671	0.0793016	Maternal	5	SPU_000122
SPU_000127-tr-E1	-0.221531	0.740976	Maternal	1	SPU_000127
SPU_000127-tr-E14	0.00209666	0.000673765	Maternal	14	SPU_000127
SPU_000127-tr-E2	0.305932	0.174861	Maternal	2	SPU_000127
SPU_000127-tr-E3	0.104987	0.018951	Maternal	3	SPU_000127
SPU_000128-tr-E1	-0.0712857	0.497449	Maternal	1	SPU_000128
SPU_000128-tr-E2	0.00186908	0.000245461	Maternal	2	SPU_000128
SPU_000128-tr-E3	0.336896	1.0874	Maternal	3	SPU_000128
SPU_000128-tr-E4	-0.530724	1.30158	Maternal	4	SPU_000128
SPU_000128-tr-E5	-0.102982	0.139137	Maternal	5	SPU_000128
SPU_000128-tr-E6	-0.086984	0.843862	Maternal	6	SPU_000128
SPU_000128-tr-E7	0.470138	9.99132	Maternal	7	SPU_000128
SPU_000128-tr-E8	0.031312	0.104332	Maternal	8	SPU_000128
SPU_000129-tr-E1	1.08207	2.14432	Maternal	1	SPU_000129
SPU_000129-tr-E11	-1.0968	1.25272	Maternal	11	SPU_000129
SPU_000129-tr-E2	1.03473	2.00877	Maternal	2	SPU_000129
SPU_000129-tr-E3	-0.0609891	0.0216004	Maternal	3	SPU_000129
SPU_000129-tr-E4	1.17455	2.35365	Maternal	4	SPU_000129
SPU_000129-tr-E5	-0.251949	0.0502771	Maternal	5	SPU_000129
SPU_000130-tr-E2	-0.0547665	0.159378	Maternal	2	SPU_000130
SPU_000130-tr-E3	-0.0285979	0.0190201	Maternal	3	SPU_000130
SPU_000130-tr-E4	0.0955352	0.385392	Maternal	4	SPU_000130
SPU_000131-tr-E1	0.174162	0.121287	Maternal	1	SPU_000131
SPU_000131-tr-E2	-0.114124	0.100629	Maternal	2	SPU_000131
SPU_000133-tr-E1	0.438566	1.02617	Maternal	1	SPU_000133
SPU_000133-tr-E2	-0.253014	0.129482	Maternal	2	SPU_000133
SPU_000133-tr-E3	-1.56203	3.08788	Maternal	3	SPU_000133
SPU_000133-tr-E6	-0.0493524	0.0478468	Maternal	6	SPU_000133
SPU_000135-tr-E1	-0.0209165	0.0193588	Maternal	1	SPU_000135
SPU_000135-tr-E10	0.846981	1.35347	Maternal	10	SPU_000135
SPU_000135-tr-E11	0.282219	1.20982	Maternal	11	SPU_000135
SPU_000135-tr-E12	0.438386	0.645443	Maternal	12	SPU_000135
SPU_000135-tr-E13	0.20479	0.880002	Maternal	13	SPU_000135
SPU_000135-tr-E14	-0.244103	0.66744	Maternal	14	SPU_000135
SPU_000135-tr-E15	0.216322	2.22988	Maternal	15	SPU_000135
SPU_000135-tr-E2	-0.0517922	0.0423697	Maternal	2	SPU_000135
SPU_000135-tr-E3	-0.106811	0.738637	Maternal	3	SPU_000135
SPU_000135-tr-E4	0.219466	0.258422	Maternal	4	SPU_000135
SPU_000135-tr-E5	-0.107378	0.513619	Maternal	5	SPU_000135
SPU_000135-tr-E6	-0.0051705	0.000737055	Maternal	6	SPU_000135
SPU_000135-tr-E7	-0.248054	1.22007	Maternal	7	SPU_000135
SPU_000135-tr-E8	0.254678	0.252575	Maternal	8	SPU_000135
SPU_000135-tr-E9	0.0893718	0.109318	Maternal	9	SPU_000135
SPU_000138-tr-E10	-0.02259	0.0485364	Maternal	10	SPU_000138
SPU_000138-tr-E2	0.030282	0.0031178	Maternal	2	SPU_000138
SPU_000138-tr-E3	0.30506	0.9886	Maternal	3	SPU_000138
SPU_000138-tr-E4	0.874382	9.22711	Maternal	4	SPU_000138
SPU_000138-tr-E6	-0.189072	1.61821	Maternal	6	SPU_000138
SPU_000138-tr-E7	-0.0353284	0.0398522	Maternal	7	SPU_000138
SPU_000138-tr-E8	0.121712	0.130261	Maternal	8	SPU_000138
SPU_000138-tr-E9	0.442414	0.401695	Maternal	9	SPU_000138
SPU_000141-tr-E1	2.35304	3.16489	Maternal	1	SPU_000141
SPU_000141-tr-E3	0.226712	0.659934	Maternal	3	SPU_000141
SPU_000141-tr-E6	0.713979	0.316395	Maternal	6	SPU_000141
SPU_000141-tr-E8	0.657802	0.357095	Maternal	8	SPU_000141
SPU_000141-tr-E9	-0.155034	1.10558	Maternal	9	SPU_000141
SPU_000144-tr-E1	-0.046358	0.01282	Maternal	1	SPU_000144
SPU_000144-tr-E10	-0.0557166	0.152997	Maternal	10	SPU_000144
SPU_000144-tr-E11	-2.36532	7.1542	Maternal	11	SPU_000144
SPU_000144-tr-E2	-0.895164	1.56443	Maternal	2	SPU_000144
SPU_000144-tr-E3	-0.53852	0.922154	Maternal	3	SPU_000144
SPU_000144-tr-E4	-0.251309	0.490882	Maternal	4	SPU_000144
SPU_000144-tr-E5	0.0213889	3.23259e-05	Maternal	5	SPU_000144
SPU_000144-tr-E6	0.66071	0.406529	Maternal	6	SPU_000144
SPU_000144-tr-E7	0.284232	1.67346	Maternal	7	SPU_000144
SPU_000144-tr-E8	0.186952	0.284102	Maternal	8	SPU_000144
SPU_000144-tr-E9	0.0260458	0.000148683	Maternal	9	SPU_000144
SPU_000145-tr-E1	0.0844396	0.0464578	Maternal	1	SPU_000145
SPU_000145-tr-E2	-0.858552	1.11044	Maternal	2	SPU_000145
SPU_000145-tr-E3	-0.301962	0.322339	Maternal	3	SPU_000145
SPU_000145-tr-E4	1.255	2.48176	Maternal	4	SPU_000145
SPU_000145-tr-E5	-0.704179	2.84525	Maternal	5	SPU_000145
SPU_000145-tr-E6	-0.33947	1.74008	Maternal	6	SPU_000145
SPU_000145-tr-E7	0.0577379	0.373477	Maternal	7	SPU_000145
SPU_000145-tr-E8	-0.75	5.20865	Maternal	8	SPU_000145
SPU_000151-tr-E1	-0.00757248	0.00364298	Maternal	1	SPU_000151
SPU_000151-tr-E4	0.0027336	0.000297874	Maternal	4	SPU_000151
SPU_000151-tr-E6	0.178946	0.64672	Maternal	6	SPU_000151
SPU_000151-tr-E7	-0.0153878	0.0275891	Maternal	7	SPU_000151
SPU_000152-tr-E1	-0.940241	1.96045	Maternal	1	SPU_000152
SPU_000152-tr-E10	0.217298	0.22871	Maternal	10	SPU_000152
SPU_000152-tr-E11	0.717524	4.78661	Maternal	11	SPU_000152
SPU_000152-tr-E3	2.49695	6.63275	Maternal	3	SPU_000152
SPU_000152-tr-E4	0.322156	0.0171365	Maternal	4	SPU_000152
SPU_000152-tr-E5	0.473885	0.105809	Maternal	5	SPU_000152
SPU_000152-tr-E7	-0.126229	0.764395	Maternal	7	SPU_000152
SPU_000152-tr-E8	-0.608167	1.42165	Maternal	8	SPU_000152
SPU_000152-tr-E9	0.0261526	0.00039821	Maternal	9	SPU_000152
SPU_000153-tr-E1	-0.000378509	0.00572735	Maternal	1	SPU_000153
SPU_000153-tr-E10	-0.586106	0.588142	Maternal	10	SPU_000153
SPU_000153-tr-E4	0.495107	1.01149	Maternal	4	SPU_000153
SPU_000153-tr-E5	-0.619125	0.287484	Maternal	5	SPU_000153
SPU_000153-tr-E6	1.22464	2.64227	Maternal	6	SPU_000153
SPU_000153-tr-E7	0.367496	0.279514	Maternal	7	SPU_000153
SPU_000153-tr-E8	-0.223301	0.0071283	Maternal	8	SPU_000153
SPU_000157-tr-E2	0.0123437	0.000183746	Maternal	2	SPU_000157
SPU_000157-tr-E3	1.73507	3.21174	Maternal	3	SPU_000157
SPU_000157-tr-E4	-0.400371	0.345853	Maternal	4	SPU_000157
SPU_000158-tr-E1	-0.0263961	0.0478001	Maternal	1	SPU_000158
SPU_000158-tr-E2	-0.44089	0.0556133	Maternal	2	SPU_000158
SPU_000158-tr-E3	-0.0958525	3.3953e-05	Maternal	3	SPU_000158
SPU_000165-tr-E2	0.685095	1.85693	Maternal	2	SPU_000165
SPU_000165-tr-E6	-0.756554	0.259076	Maternal	6	SPU_000165
SPU_000166-tr-E1	-0.220943	0.247493	Maternal	1	SPU_000166
SPU_000166-tr-E2	-0.0813035	0.25796	Maternal	2	SPU_000166
SPU_000166-tr-E3	-0.00178679	3.08758e-06	Maternal	3	SPU_000166
SPU_000166-tr-E4	-0.0202095	0.00231875	Maternal	4	SPU_000166
SPU_000166-tr-E5	-0.273887	1.44398	Maternal	5	SPU_000166
SPU_000166-tr-E6	-0.290604	0.16156	Maternal	6	SPU_000166
SPU_000166-tr-E7	0.0737764	0.481802	Maternal	7	SPU_000166
SPU_000168-tr-E1	0.00395319	0.000335043	Maternal	1	SPU_000168
SPU_000168-tr-E2	0.503931	0.488475	Maternal	2	SPU_000168
SPU_000168-tr-E3	0.981314	1.53569	Maternal	3	SPU_000168
SPU_000168-tr-E4	0.10539	0.705813	Maternal	4	SPU_000168
SPU_000168-tr-E5	0.119943	0.0400174	Maternal	5	SPU_000168
SPU_000168-tr-E6	0.309415	0.391881	Maternal	6	SPU_000168
SPU_000168-tr-E7	0.540432	0.486196	Maternal	7	SPU_000168
SPU_000168-tr-E8	0.199998	0.697454	Maternal	8	SPU_000168
SPU_000168-tr-E9	-0.25411	3.24473	Maternal	9	SPU_000168
SPU_000169-tr-E1	0.102301	0.0171001	Maternal	1	SPU_000169
SPU_000169-tr-E10	-0.0252378	0.00813827	Maternal	10	SPU_000169
SPU_000169-tr-E11	0.092023	0.199769	Maternal	11	SPU_000169
SPU_000169-tr-E12	-0.285599	2.44722	Maternal	12	SPU_000169
SPU_000169-tr-E2	0.0184148	0.00378918	Maternal	2	SPU_000169
SPU_000169-tr-E3	0.003385	0.000221263	Maternal	3	SPU_000169
SPU_000169-tr-E4	0.42363	3.36714	Maternal	4	SPU_000169
SPU_000169-tr-E5	0.0672576	0.0624599	Maternal	5	SPU_000169
SPU_000169-tr-E6	-0.0182887	0.030531	Maternal	6	SPU_000169
SPU_000169-tr-E7	-0.127192	0.236355	Maternal	7	SPU_000169
SPU_000169-tr-E8	-0.0967836	0.154749	Maternal	8	SPU_000169
SPU_000169-tr-E9	0.622819	1.59304	Maternal	9	SPU_000169
SPU_000170-tr-E1	-0.0748367	0.173498	Maternal	1	SPU_000170
SPU_000170-tr-E10	-0.146746	1.14973	Maternal	10	SPU_000170
SPU_000170-tr-E11	0.151253	2.90539	Maternal	11	SPU_000170
SPU_000170-tr-E12	-0.0804685	0.382403	Maternal	12	SPU_000170
SPU_000170-tr-E13	-0.0787509	0.768562	Maternal	13	SPU_000170
SPU_000170-tr-E14	-0.257531	3.54996	Maternal	14	SPU_000170
SPU_000170-tr-E15	-0.0420854	0.0986855	Maternal	15	SPU_000170
SPU_000170-tr-E16	-0.30897	2.52918	Maternal	16	SPU_000170
SPU_000170-tr-E2	0.525209	0.392182	Maternal	2	SPU_000170
SPU_000170-tr-E3	-0.128652	0.675248	Maternal	3	SPU_000170
SPU_000170-tr-E4	-0.253881	1.07552	Maternal	4	SPU_000170
SPU_000170-tr-E5	0.0130604	0.0151284	Maternal	5	SPU_000170
SPU_000170-tr-E6	0.0709977	0.279921	Maternal	6	SPU_000170
SPU_000170-tr-E7	0.115361	0.80138	Maternal	7	SPU_000170
SPU_000170-tr-E8	0.0174185	0.0200762	Maternal	8	SPU_000170
SPU_000170-tr-E9	-0.681429	1.22406	Maternal	9	SPU_000170
SPU_000172-tr-E1	-0.0104603	0.00460811	Maternal	1	SPU_000172
SPU_000172-tr-E6	1.09767	1.5499	Maternal	6	SPU_000172
SPU_000176-tr-E1	0.142208	0.767686	Maternal	1	SPU_000176
SPU_000176-tr-E10	0.30379	1.23613	Maternal	10	SPU_000176
SPU_000176-tr-E11	0.285655	0.748633	Maternal	11	SPU_000176
SPU_000176-tr-E12	0.224692	0.582523	Maternal	12	SPU_000176
SPU_000176-tr-E13	-0.213134	0.443276	Maternal	13	SPU_000176
SPU_000176-tr-E14	-0.550225	0.911059	Maternal	14	SPU_000176
SPU_000176-tr-E16	-0.883073	2.54376	Maternal	16	SPU_000176
SPU_000176-tr-E17	0.128147	0.236951	Maternal	17	SPU_000176
SPU_000176-tr-E18	-0.533015	1.42531	Maternal	18	SPU_000176
SPU_000176-tr-E2	-0.0192334	0.0154682	Maternal	2	SPU_000176
SPU_000176-tr-E20	-0.925926	1.94427	Maternal	20	SPU_000176
SPU_000176-tr-E21	0.721846	0.673827	Maternal	21	SPU_000176
SPU_000176-tr-E22	0.815486	7.64923	Maternal	22	SPU_000176
SPU_000176-tr-E24	-0.479392	1.68496	Maternal	24	SPU_000176
SPU_000176-tr-E25	0.0580603	0.0501762	Maternal	25	SPU_000176
SPU_000176-tr-E26	-0.725618	5.87369	Maternal	26	SPU_000176
SPU_000176-tr-E27	-0.0588028	0.0332147	Maternal	27	SPU_000176
SPU_000176-tr-E3	-0.19398	0.372101	Maternal	3	SPU_000176
SPU_000176-tr-E4	0.519439	2.39075	Maternal	4	SPU_000176
SPU_000176-tr-E5	0.383375	1.33701	Maternal	5	SPU_000176
SPU_000176-tr-E6	0.042349	0.0230222	Maternal	6	SPU_000176
SPU_000176-tr-E7	-1.03067	5.39862	Maternal	7	SPU_000176
SPU_000176-tr-E8	0.0595542	0.0219615	Maternal	8	SPU_000176
SPU_000176-tr-E9	-0.513539	2.60243	Maternal	9	SPU_000176
SPU_000178-tr-E1	0.0636285	0.115164	Maternal	1	SPU_000178
SPU_000178-tr-E10	0.42815	0.854972	Maternal	10	SPU_000178
SPU_000178-tr-E11	-0.157477	0.534805	Maternal	11	SPU_000178
SPU_000178-tr-E12	-0.332414	0.387965	Maternal	12	SPU_000178
SPU_000178-tr-E13	0.00140978	0.000312543	Maternal	13	SPU_000178
SPU_000178-tr-E2	0.00913753	0.00218064	Maternal	2	SPU_000178
SPU_000178-tr-E3	1.54539	7.20993	Maternal	3	SPU_000178
SPU_000178-tr-E4	0.340831	0.187344	Maternal	4	SPU_000178
SPU_000178-tr-E5	-0.239004	1.09476	Maternal	5	SPU_000178
SPU_000178-tr-E6	-0.754389	1.03151	Maternal	6	SPU_000178
SPU_000178-tr-E7	0.156359	0.119447	Maternal	7	SPU_000178
SPU_000178-tr-E8	1.22213	2.2477	Maternal	8	SPU_000178
SPU_000178-tr-E9	-1.09394	2.98238	Maternal	9	SPU_000178
SPU_000181-tr-E1	0.101727	0.0129193	Maternal	1	SPU_000181
SPU_000181-tr-E6	0.802996	1.23178	Maternal	6	SPU_000181
SPU_000181-tr-E7	-0.142401	0.0799798	Maternal	7	SPU_000181
SPU_000181-tr-E8	0.0446769	0.0143702	Maternal	8	SPU_000181
SPU_000183-tr-E1	0.140373	0.0941585	Maternal	1	SPU_000183
SPU_000183-tr-E10	0.418859	0.939317	Maternal	10	SPU_000183
SPU_000183-tr-E11	0.173243	0.128201	Maternal	11	SPU_000183
SPU_000183-tr-E2	-0.125133	0.0500536	Maternal	2	SPU_000183
SPU_000183-tr-E24	0.750508	1.00413	Maternal	24	SPU_000183
SPU_000183-tr-E3	-0.081358	0.0223472	Maternal	3	SPU_000183
SPU_000183-tr-E4	0.211684	0.212433	Maternal	4	SPU_000183
SPU_000183-tr-E5	0.30492	0.295348	Maternal	5	SPU_000183
SPU_000183-tr-E6	-0.242315	0.116099	Maternal	6	SPU_000183
SPU_000183-tr-E7	-0.271107	0.231002	Maternal	7	SPU_000183
SPU_000183-tr-E8	-0.162277	0.0614757	Maternal	8	SPU_000183
SPU_000183-tr-E9	-0.210916	0.216171	Maternal	9	SPU_000183
SPU_000184-tr-E1	0.0198512	0.0155845	Maternal	1	SPU_000184
SPU_000184-tr-E2	-0.256859	6.08879	Maternal	2	SPU_000184
SPU_000184-tr-E3	0.0107548	0.0193465	Maternal	3	SPU_000184
SPU_000185-tr-E1	1.20486	2.39785	Maternal	1	SPU_000185
SPU_000185-tr-E2	1.93999	5.12932	Maternal	2	SPU_000185
SPU_000185-tr-E3	-0.389994	1.22042	Maternal	3	SPU_000185
SPU_000185-tr-E4	-0.0813616	0.0569579	Maternal	4	SPU_000185
SPU_000185-tr-E5	-0.174089	0.138641	Maternal	5	SPU_000185
SPU_000185-tr-E6	0.118477	0.0812747	Maternal	6	SPU_000185
SPU_000185-tr-E7	0.178957	0.415072	Maternal	7	SPU_000185
SPU_000187-tr-E1	-0.0155433	0.0121304	Maternal	1	SPU_000187
SPU_000187-tr-E2	0.808819	3.2625	Maternal	2	SPU_000187
SPU_000187-tr-E3	0.73063	0.793663	Maternal	3	SPU_000187
SPU_000187-tr-E4	-0.00258121	0.000382866	Maternal	4	SPU_000187
SPU_000187-tr-E5	-0.229872	1.41064	Maternal	5	SPU_000187
SPU_000187-tr-E6	0.616987	0.543166	Maternal	6	SPU_000187
SPU_000187-tr-E7	0.0274297	0.0720015	Maternal	7	SPU_000187
SPU_000189-tr-E1	-0.342656	0.240344	Maternal	1	SPU_000189
SPU_000189-tr-E2	0.506164	1.03718	Maternal	2	SPU_000189
SPU_000189-tr-E3	0.513779	1.07762	Maternal	3	SPU_000189
SPU_000189-tr-E4	-0.249418	0.0829007	Maternal	4	SPU_000189
SPU_000189-tr-E5	-0.254984	0.0657426	Maternal	5	SPU_000189
SPU_000189-tr-E6	-0.484194	0.362363	Maternal	6	SPU_000189
SPU_000189-tr-E7	0.000558698	0.000927546	Maternal	7	SPU_000189
SPU_000189-tr-E8	0.0421754	0.022059	Maternal	8	SPU_000189
SPU_000191-tr-E1	0.255238	0.758303	Maternal	1	SPU_000191
SPU_000191-tr-E2	-0.33762	7.11588	Maternal	2	SPU_000191
SPU_000191-tr-E3	-0.000979	1.19191e-05	Maternal	3	SPU_000191
SPU_000191-tr-E4	-0.364851	4.42651	Maternal	4	SPU_000191
SPU_000191-tr-E5	-0.049279	0.00465542	Maternal	5	SPU_000191
SPU_000191-tr-E6	0.301474	1.1014	Maternal	6	SPU_000191
SPU_000191-tr-E7	0.017135	0.0474932	Maternal	7	SPU_000191
SPU_000192-tr-E1	2.24992	4.06477	Maternal	1	SPU_000192
SPU_000192-tr-E2	-0.364279	0.449629	Maternal	2	SPU_000192
SPU_000192-tr-E3	-0.581364	1.55186	Maternal	3	SPU_000192
SPU_000195-tr-E10	-0.296423	1.03449	Maternal	10	SPU_000195
SPU_000195-tr-E11	-0.197615	0.83427	Maternal	11	SPU_000195
SPU_000195-tr-E12	-0.15873	0.268098	Maternal	12	SPU_000195
SPU_000195-tr-E13	0.809361	1.28455	Maternal	13	SPU_000195
SPU_000195-tr-E15	1.39018	4.54596	Maternal	15	SPU_000195
SPU_000195-tr-E16	-0.1938	0.325308	Maternal	16	SPU_000195
SPU_000195-tr-E17	0.300641	1.06138	Maternal	17	SPU_000195
SPU_000195-tr-E19	0.730839	1.17241	Maternal	19	SPU_000195
SPU_000195-tr-E2	-0.211821	0.253527	Maternal	2	SPU_000195
SPU_000195-tr-E3	1.21715	3.01609	Maternal	3	SPU_000195
SPU_000195-tr-E4	0.363542	2.1882	Maternal	4	SPU_000195
SPU_000195-tr-E7	-0.00440017	0.000132187	Maternal	7	SPU_000195
SPU_000195-tr-E8	-0.11576	0.101938	Maternal	8	SPU_000195
SPU_000195-tr-E9	-0.362855	0.217133	Maternal	9	SPU_000195
SPU_000197-tr-E1	0.153717	0.0718392	Maternal	1	SPU_000197
SPU_000197-tr-E6	-0.0332283	0.000154835	Maternal	6	SPU_000197
SPU_000202-tr-E1	0.123083	0.0872975	Maternal	1	SPU_000202
SPU_000202-tr-E10	0.0252652	0.00319794	Maternal	10	SPU_000202
SPU_000202-tr-E11	-0.033416	0.0745757	Maternal	11	SPU_000202
SPU_000202-tr-E2	-0.00157291	3.27736e-05	Maternal	2	SPU_000202
SPU_000202-tr-E3	0.394313	0.817829	Maternal	3	SPU_000202
SPU_000202-tr-E4	-0.2831	2.19956	Maternal	4	SPU_000202
SPU_000202-tr-E5	1.71541	3.85878	Maternal	5	SPU_000202
SPU_000202-tr-E6	-0.0246103	0.00153576	Maternal	6	SPU_000202
SPU_000202-tr-E7	0.319152	1.79347	Maternal	7	SPU_000202
SPU_000202-tr-E8	0.899017	1.41042	Maternal	8	SPU_000202
SPU_000202-tr-E9	0.215572	0.400952	Maternal	9	SPU_000202
SPU_000205-tr-E1	0.212104	0.101096	Maternal	1	SPU_000205
SPU_000205-tr-E10	0.014419	0.00861324	Maternal	10	SPU_000205
SPU_000205-tr-E3	0.701478	1.14885	Maternal	3	SPU_000205
SPU_000205-tr-E4	-0.52296	1.06051	Maternal	4	SPU_000205
SPU_000205-tr-E5	-0.389282	0.31225	Maternal	5	SPU_000205
SPU_000205-tr-E7	-1.29571	2.13676	Maternal	7	SPU_000205
SPU_000205-tr-E8	0.873162	1.72089	Maternal	8	SPU_000205
SPU_000206-tr-E1	0.0293218	0.0267297	Maternal	1	SPU_000206
SPU_000206-tr-E6	-0.00291315	0.0010944	Maternal	6	SPU_000206
SPU_000207-tr-E1	1.39217	2.72159	Maternal	1	SPU_000207
SPU_000207-tr-E2	1.36613	2.66919	Maternal	2	SPU_000207
SPU_000207-tr-E3	-0.652488	0.719362	Maternal	3	SPU_000207
SPU_000207-tr-E4	-0.0485571	0.0138874	Maternal	4	SPU_000207
SPU_000208-tr-E1	0.220564	0.0825828	Maternal	1	SPU_000208
SPU_000208-tr-E2	0.976137	1.31779	Maternal	2	SPU_000208
SPU_000208-tr-E3	-2.9036	11.1223	Maternal	3	SPU_000208
SPU_000208-tr-E4	0.0215226	0.0320044	Maternal	4	SPU_000208
SPU_000210-tr-E1	-0.468475	0.486812	Maternal	1	SPU_000210
SPU_000210-tr-E13	-0.147078	0.137118	Maternal	13	SPU_000210
SPU_000210-tr-E14	-0.313627	0.61597	Maternal	14	SPU_000210
SPU_000210-tr-E17	-1.18107	1.98937	Maternal	17	SPU_000210
SPU_000210-tr-E19	-0.519684	1.54783	Maternal	19	SPU_000210
SPU_000210-tr-E2	0.507319	0.290762	Maternal	2	SPU_000210
SPU_000210-tr-E21	-0.726084	5.14853	Maternal	21	SPU_000210
SPU_000210-tr-E22	0.900085	1.40425	Maternal	22	SPU_000210
SPU_000210-tr-E23	-0.817545	1.29201	Maternal	23	SPU_000210
SPU_000210-tr-E24	0.596013	4.56934	Maternal	24	SPU_000210
SPU_000210-tr-E25	-0.727688	1.01272	Maternal	25	SPU_000210
SPU_000210-tr-E27	-0.549684	0.513927	Maternal	27	SPU_000210
SPU_000210-tr-E28	0.870247	0.90696	Maternal	28	SPU_000210
SPU_000210-tr-E29	-0.0217501	0.00169551	Maternal	29	SPU_000210
SPU_000210-tr-E3	0.561512	0.375906	Maternal	3	SPU_000210
SPU_000210-tr-E30	0.232406	0.415647	Maternal	30	SPU_000210
SPU_000210-tr-E31	0.345418	0.836231	Maternal	31	SPU_000210
SPU_000210-tr-E32	-1.85086	5.6062	Maternal	32	SPU_000210
SPU_000210-tr-E33	-0.434155	0.230742	Maternal	33	SPU_000210
SPU_000210-tr-E34	0.863399	2.15943	Maternal	34	SPU_000210
SPU_000210-tr-E35	-0.112662	0.0221963	Maternal	35	SPU_000210
SPU_000210-tr-E36	-1.11122	1.82069	Maternal	36	SPU_000210
SPU_000210-tr-E37	1.8462	9.72961	Maternal	37	SPU_000210
SPU_000211-tr-E1	0.0931807	0.0271727	Maternal	1	SPU_000211
SPU_000211-tr-E3	-0.668187	0.965692	Maternal	3	SPU_000211
SPU_000214-tr-E1	0.0886826	0.0174648	Maternal	1	SPU_000214
SPU_000214-tr-E2	-0.564925	1.47522	Maternal	2	SPU_000214
SPU_000214-tr-E3	1.70694	3.83922	Maternal	3	SPU_000214
SPU_000214-tr-E4	-0.947014	1.88908	Maternal	4	SPU_000214
SPU_000214-tr-E5	1.22586	4.94315	Maternal	5	SPU_000214
SPU_000214-tr-E6	0.84275	1.26538	Maternal	6	SPU_000214
SPU_000214-tr-E7	-1.49038	2.90406	Maternal	7	SPU_000214
SPU_000214-tr-E8	-0.0866392	0.0266535	Maternal	8	SPU_000214
SPU_000214-tr-E9	0.0156508	0.00490101	Maternal	9	SPU_000214
SPU_000215-tr-E1	-0.0511482	0.00530202	Maternal	1	SPU_000215
SPU_000215-tr-E3	-0.0154063	3.44291e-05	Maternal	3	SPU_000215
SPU_000215-tr-E5	0.147336	0.0708603	Maternal	5	SPU_000215
SPU_000216-tr-E1	0.412106	0.939681	Maternal	1	SPU_000216
SPU_000216-tr-E10	0.348528	0.289024	Maternal	10	SPU_000216
SPU_000216-tr-E11	0.621916	0.502649	Maternal	11	SPU_000216
SPU_000216-tr-E12	-0.695375	2.22434	Maternal	12	SPU_000216
SPU_000216-tr-E13	-0.0174832	0.00281964	Maternal	13	SPU_000216
SPU_000216-tr-E14	-0.157877	0.223152	Maternal	14	SPU_000216
SPU_000216-tr-E15	-0.376551	1.15694	Maternal	15	SPU_000216
SPU_000216-tr-E16	-0.390866	1.34912	Maternal	16	SPU_000216
SPU_000216-tr-E17	-0.0138468	0.00533597	Maternal	17	SPU_000216
SPU_000216-tr-E18	0.10698	0.219826	Maternal	18	SPU_000216
SPU_000216-tr-E19	0.142468	0.257623	Maternal	19	SPU_000216
SPU_000216-tr-E2	0.773021	3.96686	Maternal	2	SPU_000216
SPU_000216-tr-E20	-0.0466643	0.0310703	Maternal	20	SPU_000216
SPU_000216-tr-E3	0.783454	4.31259	Maternal	3	SPU_000216
SPU_000216-tr-E4	-0.485694	1.80985	Maternal	4	SPU_000216
SPU_000216-tr-E5	-0.378778	0.521606	Maternal	5	SPU_000216
SPU_000216-tr-E6	-0.0148733	0.00189076	Maternal	6	SPU_000216
SPU_000216-tr-E7	0.447984	0.279665	Maternal	7	SPU_000216
SPU_000216-tr-E8	-0.641892	0.87413	Maternal	8	SPU_000216
SPU_000216-tr-E9	-0.0944832	0.035458	Maternal	9	SPU_000216
SPU_000217-tr-E1	-0.106704	0.0405972	Maternal	1	SPU_000217
SPU_000217-tr-E2	-0.0268276	0.0390523	Maternal	2	SPU_000217
SPU_000217-tr-E3	0.137769	0.0462655	Maternal	3	SPU_000217
SPU_000217-tr-E4	0.196484	0.294335	Maternal	4	SPU_000217
SPU_000217-tr-E5	-0.729999	1.52082	Maternal	5	SPU_000217
SPU_000217-tr-E6	0.185918	0.328691	Maternal	6	SPU_000217
SPU_000218-tr-E1	0.557774	0.351076	Maternal	1	SPU_000218
SPU_000218-tr-E2	-0.0660164	0.0119147	Maternal	2	SPU_000218
SPU_000218-tr-E3	-0.21142	0.223279	Maternal	3	SPU_000218
SPU_000218-tr-E4	0.0119834	0.000611469	Maternal	4	SPU_000218
SPU_000220-tr-E1	0.660816	1.13718	Maternal	1	SPU_000220
SPU_000220-tr-E3	-0.16078	0.0602784	Maternal	3	SPU_000220
SPU_000222-tr-E1	-0.0187376	0.0281262	Maternal	1	SPU_000222
SPU_000222-tr-E2	-0.203197	0.0143304	Maternal	2	SPU_000222
SPU_000222-tr-E3	-1.92676	2.26769	Maternal	3	SPU_000222
SPU_000222-tr-E4	-0.24907	0.605143	Maternal	4	SPU_000222
SPU_000225-tr-E1	-0.127441	0.366242	Maternal	1	SPU_000225
SPU_000225-tr-E2	1.61688	7.37	Maternal	2	SPU_000225
SPU_000225-tr-E3	0.156158	0.507264	Maternal	3	SPU_000225
SPU_000225-tr-E4	-1.58396	6.45276	Maternal	4	SPU_000225
SPU_000225-tr-E5	-0.0139406	0.00108273	Maternal	5	SPU_000225
SPU_000225-tr-E6	0.124196	0.247948	Maternal	6	SPU_000225
SPU_000225-tr-E7	-0.452191	0.911356	Maternal	7	SPU_000225
SPU_000225-tr-E8	-0.013058	0.00607083	Maternal	8	SPU_000225
SPU_000227-tr-E1	0.773462	2.13997	Maternal	1	SPU_000227
SPU_000227-tr-E2	-0.56138	1.24844	Maternal	2	SPU_000227
SPU_000227-tr-E3	-0.0130206	0.00674413	Maternal	3	SPU_000227
SPU_000229-tr-E11	1.68905	3.79546	Maternal	11	SPU_000229
SPU_000229-tr-E12	-0.00896384	0.00503579	Maternal	12	SPU_000229
SPU_000230-tr-E1	0.0566559	0.0185513	Maternal	1	SPU_000230
SPU_000230-tr-E2	-0.247277	0.04606	Maternal	2	SPU_000230
SPU_000232-tr-E1	-0.0932389	0.00663751	Maternal	1	SPU_000232
SPU_000232-tr-E2	0.0541309	0.0355293	Maternal	2	SPU_000232
SPU_000232-tr-E3	-0.0159473	0.0103038	Maternal	3	SPU_000232
SPU_000236-tr-E1	0.0760926	0.151665	Maternal	1	SPU_000236
SPU_000236-tr-E10	0.140217	0.468217	Maternal	10	SPU_000236
SPU_000236-tr-E2	0.0734711	0.0211333	Maternal	2	SPU_000236
SPU_000236-tr-E3	0.493813	0.336172	Maternal	3	SPU_000236
SPU_000236-tr-E4	-0.0278995	0.0286929	Maternal	4	SPU_000236
SPU_000236-tr-E5	-0.253855	2.53428	Maternal	5	SPU_000236
SPU_000236-tr-E6	0.0222958	0.0245195	Maternal	6	SPU_000236
SPU_000236-tr-E7	0.0330282	0.0459046	Maternal	7	SPU_000236
SPU_000236-tr-E8	0.846413	1.15995	Maternal	8	SPU_000236
SPU_000236-tr-E9	0.0190702	0.0176004	Maternal	9	SPU_000236
SPU_000239-tr-E1	-0.602192	5.14817	Maternal	1	SPU_000239
SPU_000239-tr-E2	0.214697	1.91828	Maternal	2	SPU_000239
SPU_000239-tr-E3	-1.07725	2.30088	Maternal	3	SPU_000239
SPU_000240-tr-E1	0.226853	0.440934	Maternal	1	SPU_000240
SPU_000240-tr-E2	2.18109	5.97212	Maternal	2	SPU_000240
SPU_000240-tr-E3	-0.510083	1.92919	Maternal	3	SPU_000240
SPU_000240-tr-E4	-0.271999	0.665545	Maternal	4	SPU_000240
SPU_000240-tr-E5	0.225524	0.39267	Maternal	5	SPU_000240
SPU_000240-tr-E6	0.0910088	0.119589	Maternal	6	SPU_000240
SPU_000243-tr-E10	0.0185217	0.00339702	Maternal	10	SPU_000243
SPU_000243-tr-E11	-0.124927	0.180101	Maternal	11	SPU_000243
SPU_000243-tr-E12	-0.477726	0.95301	Maternal	12	SPU_000243
SPU_000243-tr-E13	-0.476067	1.12178	Maternal	13	SPU_000243
SPU_000243-tr-E14	0.885913	3.71507	Maternal	14	SPU_000243
SPU_000243-tr-E15	-0.240112	0.0428489	Maternal	15	SPU_000243
SPU_000243-tr-E16	-0.155387	0.950935	Maternal	16	SPU_000243
SPU_000243-tr-E17	-1.47931	2.5124	Maternal	17	SPU_000243
SPU_000243-tr-E19	-1.05512	1.34057	Maternal	19	SPU_000243
SPU_000243-tr-E2	0.00397565	0.00184627	Maternal	2	SPU_000243
SPU_000243-tr-E21	-1.00048	1.22578	Maternal	21	SPU_000243
SPU_000243-tr-E22	1.85387	4.84237	Maternal	22	SPU_000243
SPU_000243-tr-E24	-0.261438	1.92442	Maternal	24	SPU_000243
SPU_000243-tr-E25	-0.56701	0.352602	Maternal	25	SPU_000243
SPU_000243-tr-E26	0.0386024	0.148001	Maternal	26	SPU_000243
SPU_000243-tr-E3	-0.0485255	0.0708029	Maternal	3	SPU_000243
SPU_000243-tr-E4	0.0555429	0.26614	Maternal	4	SPU_000243
SPU_000243-tr-E5	-0.402434	1.06833	Maternal	5	SPU_000243
SPU_000243-tr-E6	-0.161013	0.0599912	Maternal	6	SPU_000243
SPU_000243-tr-E8	-0.0408434	0.0590477	Maternal	8	SPU_000243
SPU_000243-tr-E9	1.20026	3.35136	Maternal	9	SPU_000243
SPU_000244-tr-E1	-0.0474393	0.23882	Maternal	1	SPU_000244
SPU_000244-tr-E11	-0.0490853	0.159118	Maternal	11	SPU_000244
SPU_000244-tr-E12	0.00110034	5.43584e-05	Maternal	12	SPU_000244
SPU_000244-tr-E2	-0.179391	1.56177	Maternal	2	SPU_000244
SPU_000244-tr-E3	0.641164	0.575839	Maternal	3	SPU_000244
SPU_000244-tr-E4	0.198322	2.82864	Maternal	4	SPU_000244
SPU_000244-tr-E6	1.25759	2.07386	Maternal	6	SPU_000244
SPU_000246-tr-E1	0.813523	1.32375	Maternal	1	SPU_000246
SPU_000246-tr-E2	0.25286	0.16922	Maternal	2	SPU_000246
SPU_000246-tr-E3	-0.0818867	0.0326273	Maternal	3	SPU_000246
SPU_000246-tr-E5	-0.215021	0.256055	Maternal	5	SPU_000246
SPU_000246-tr-E6	-0.37971	1.70251	Maternal	6	SPU_000246
SPU_000246-tr-E7	0.164319	0.778633	Maternal	7	SPU_000246
SPU_000247-tr-E1	0.0082828	0.000161288	Maternal	1	SPU_000247
SPU_000247-tr-E2	1.04804	2.12787	Maternal	2	SPU_000247
SPU_000247-tr-E3	-0.0658051	0.120307	Maternal	3	SPU_000247
SPU_000248-tr-E1	0.149913	0.0506346	Maternal	1	SPU_000248
SPU_000248-tr-E2	-0.2864	0.123169	Maternal	2	SPU_000248
SPU_000250-tr-E1	0.231406	0.340952	Maternal	1	SPU_000250
SPU_000250-tr-E2	-0.309022	3.93331	Maternal	2	SPU_000250
SPU_000250-tr-E3	-0.480701	1.5081	Maternal	3	SPU_000250
SPU_000250-tr-E4	0.0216576	0.0670416	Maternal	4	SPU_000250
SPU_000251-tr-E1	0.321719	0.24781	Maternal	1	SPU_000251
SPU_000251-tr-E2	-1.11711	1.38644	Maternal	2	SPU_000251
SPU_000253-tr-E1	0.949832	7.15829	Maternal	1	SPU_000253
SPU_000253-tr-E3	-0.0857468	0.108971	Maternal	3	SPU_000253
SPU_000253-tr-E4	0.121283	0.0410045	Maternal	4	SPU_000253
SPU_000253-tr-E5	-0.7921	4.90065	Maternal	5	SPU_000253
SPU_000253-tr-E6	0.0310248	0.0119322	Maternal	6	SPU_000253
SPU_000255-tr-E1	0.48042	0.430112	Maternal	1	SPU_000255
SPU_000255-tr-E2	0.0105068	0.00512233	Maternal	2	SPU_000255
SPU_000255-tr-E3	1.1069	1.80285	Maternal	3	SPU_000255
SPU_000255-tr-E4	-0.42571	0.950837	Maternal	4	SPU_000255
SPU_000255-tr-E5	-0.578461	1.82927	Maternal	5	SPU_000255
SPU_000255-tr-E6	0.442514	0.553658	Maternal	6	SPU_000255
SPU_000255-tr-E7	0.118066	0.18559	Maternal	7	SPU_000255
SPU_000256-tr-E1	1.23264	2.1995	Maternal	1	SPU_000256
SPU_000256-tr-E10	-0.161906	0.16218	Maternal	10	SPU_000256
SPU_000256-tr-E11	0.00633114	0.00450506	Maternal	11	SPU_000256
SPU_000256-tr-E2	0.159152	0.0527192	Maternal	2	SPU_000256
SPU_000256-tr-E3	0.556445	1.03744	Maternal	3	SPU_000256
SPU_000256-tr-E4	0.556445	1.03744	Maternal	4	SPU_000256
SPU_000256-tr-E5	-0.761177	2.76636	Maternal	5	SPU_000256
SPU_000256-tr-E6	-0.816569	3.25085	Maternal	6	SPU_000256
SPU_000256-tr-E7	0.205195	0.350639	Maternal	7	SPU_000256
SPU_000256-tr-E8	0.176417	0.200908	Maternal	8	SPU_000256
SPU_000256-tr-E9	-0.240838	0.0623992	Maternal	9	SPU_000256
SPU_000257-tr-E10	1.83106	4.40923	Maternal	10	SPU_000257
SPU_000257-tr-E11	0.732692	1.21964	Maternal	11	SPU_000257
SPU_000257-tr-E12	-0.837775	3.0231	Maternal	12	SPU_000257
SPU_000257-tr-E13	0.668943	0.653423	Maternal	13	SPU_000257
SPU_000257-tr-E14	0.196176	0.39094	Maternal	14	SPU_000257
SPU_000257-tr-E16	0.119127	0.404634	Maternal	16	SPU_000257
SPU_000257-tr-E17	0.475538	3.36675	Maternal	17	SPU_000257
SPU_000257-tr-E18	0.40099	0.24103	Maternal	18	SPU_000257
SPU_000257-tr-E19	-1.13037	7.64641	Maternal	19	SPU_000257
SPU_000257-tr-E20	0.197256	0.529066	Maternal	20	SPU_000257
SPU_000257-tr-E21	-0.0724405	0.142506	Maternal	21	SPU_000257
SPU_000257-tr-E22	-0.0273771	0.0450617	Maternal	22	SPU_000257
SPU_000257-tr-E4	0.00716466	0.00101937	Maternal	4	SPU_000257
SPU_000257-tr-E5	0.736524	1.26621	Maternal	5	SPU_000257
SPU_000257-tr-E6	-0.211675	0.0631331	Maternal	6	SPU_000257
SPU_000257-tr-E7	-1.42072	3.62615	Maternal	7	SPU_000257
SPU_000257-tr-E9	-0.874587	1.53699	Maternal	9	SPU_000257
SPU_000258-tr-E1	0.461902	1.01673	Maternal	1	SPU_000258
SPU_000258-tr-E2	0.181408	0.146154	Maternal	2	SPU_000258
SPU_000258-tr-E3	-2.30377	5.57653	Maternal	3	SPU_000258
SPU_000258-tr-E4	0.45564	0.96484	Maternal	4	SPU_000258
SPU_000258-tr-E5	-0.24563	0.0113362	Maternal	5	SPU_000258
SPU_000258-tr-E6	-0.0879546	0.0463865	Maternal	6	SPU_000258
SPU_000258-tr-E7	-0.105005	0.0990135	Maternal	7	SPU_000258
SPU_000260-tr-E1	-0.0273176	0.00353214	Maternal	1	SPU_000260
SPU_000260-tr-E10	0.22112	0.294454	Maternal	10	SPU_000260
SPU_000260-tr-E11	0.0275848	0.0955925	Maternal	11	SPU_000260
SPU_000260-tr-E2	-0.194073	0.395629	Maternal	2	SPU_000260
SPU_000260-tr-E3	0.060126	0.0564913	Maternal	3	SPU_000260
SPU_000260-tr-E4	0.0842012	0.0888898	Maternal	4	SPU_000260
SPU_000260-tr-E5	-0.119602	0.292595	Maternal	5	SPU_000260
SPU_000260-tr-E6	-0.100675	0.315196	Maternal	6	SPU_000260
SPU_000260-tr-E7	-0.407753	0.730031	Maternal	7	SPU_000260
SPU_000260-tr-E8	-0.968191	1.84386	Maternal	8	SPU_000260
SPU_000260-tr-E9	-0.182113	0.186797	Maternal	9	SPU_000260
SPU_000261-tr-E1	-0.0540348	0.200315	Maternal	1	SPU_000261
SPU_000261-tr-E2	-0.0653994	0.247064	Maternal	2	SPU_000261
SPU_000261-tr-E3	0.0694596	0.267574	Maternal	3	SPU_000261
SPU_000261-tr-E4	0.194893	1.23838	Maternal	4	SPU_000261
SPU_000261-tr-E5	-0.143952	0.409633	Maternal	5	SPU_000261
SPU_000266-tr-E1	0.370885	0.0255972	Maternal	1	SPU_000266
SPU_000266-tr-E2	-0.136264	0.683508	Maternal	2	SPU_000266
SPU_000268-tr-E10	-0.0503199	0.0814773	Maternal	10	SPU_000268
SPU_000268-tr-E4	0.11695	0.198614	Maternal	4	SPU_000268
SPU_000270-tr-E2	0.14084	0.168813	Maternal	2	SPU_000270
SPU_000270-tr-E3	0.708343	1.06642	Maternal	3	SPU_000270
SPU_000270-tr-E4	-0.53532	1.66851	Maternal	4	SPU_000270
SPU_000270-tr-E5	0.524183	0.823978	Maternal	5	SPU_000270
SPU_000270-tr-E6	0.142328	0.0729222	Maternal	6	SPU_000270
SPU_000270-tr-E7	-0.279898	1.7102	Maternal	7	SPU_000270
SPU_000270-tr-E8	0.321207	1.68769	Maternal	8	SPU_000270
SPU_000275-tr-E2	-1.35381	1.5462	Maternal	2	SPU_000275
SPU_000275-tr-E3	0.825753	1.20419	Maternal	3	SPU_000275
SPU_000275-tr-E4	0.273968	0.908103	Maternal	4	SPU_000275
SPU_000275-tr-E6	-0.998763	0.79802	Maternal	6	SPU_000275
SPU_000275-tr-E7	-0.0321332	0.048957	Maternal	7	SPU_000275
SPU_000275-tr-E8	-0.902041	0.540978	Maternal	8	SPU_000275
SPU_000277-tr-E1	-0.266053	0.61425	Maternal	1	SPU_000277
SPU_000277-tr-E10	0.193958	0.306975	Maternal	10	SPU_000277
SPU_000277-tr-E11	0.130473	0.270934	Maternal	11	SPU_000277
SPU_000277-tr-E12	0.0886558	0.470907	Maternal	12	SPU_000277
SPU_000277-tr-E2	-0.0715348	0.0471674	Maternal	2	SPU_000277
SPU_000277-tr-E3	0.3083	1.29044	Maternal	3	SPU_000277
SPU_000277-tr-E4	-0.166733	0.658564	Maternal	4	SPU_000277
SPU_000277-tr-E5	-0.273238	1.07357	Maternal	5	SPU_000277
SPU_000277-tr-E6	-0.0108866	0.000293727	Maternal	6	SPU_000277
SPU_000277-tr-E7	0.156316	0.0476834	Maternal	7	SPU_000277
SPU_000277-tr-E8	0.113765	0.07704	Maternal	8	SPU_000277
SPU_000277-tr-E9	-0.305095	1.22818	Maternal	9	SPU_000277
SPU_000279-tr-E1	-0.166402	0.798095	Maternal	1	SPU_000279
SPU_000279-tr-E2	0.129719	0.249436	Maternal	2	SPU_000279
SPU_000279-tr-E3	-0.839771	1.23175	Maternal	3	SPU_000279
SPU_000279-tr-E4	0.0406939	0.11059	Maternal	4	SPU_000279
SPU_000281-tr-E1	-0.118941	0.236072	Maternal	1	SPU_000281
SPU_000281-tr-E10	-0.460698	3.70927	Maternal	10	SPU_000281
SPU_000281-tr-E11	0.113827	0.560929	Maternal	11	SPU_000281
SPU_000281-tr-E2	1.43397	2.69002	Maternal	2	SPU_000281
SPU_000281-tr-E3	0.0192802	0.0115402	Maternal	3	SPU_000281
SPU_000281-tr-E7	0.0117286	0.0108473	Maternal	7	SPU_000281
SPU_000281-tr-E8	-0.167813	0.0843083	Maternal	8	SPU_000281
SPU_000281-tr-E9	0.157292	0.196106	Maternal	9	SPU_000281
SPU_000283-tr-E1	0.52772	1.00605	Maternal	1	SPU_000283
SPU_000283-tr-E3	-1.83035	3.22618	Maternal	3	SPU_000283
SPU_000283-tr-E4	0.00416181	0.0524244	Maternal	4	SPU_000283
SPU_000285-tr-E1	-0.0758845	8.72154e-05	Maternal	1	SPU_000285
SPU_000285-tr-E2	0.152957	0.397264	Maternal	2	SPU_000285
SPU_000285-tr-E3	1.2339	2.55195	Maternal	3	SPU_000285
SPU_000285-tr-E4	-0.0759059	0.310574	Maternal	4	SPU_000285
SPU_000285-tr-E5	0.368992	0.262676	Maternal	5	SPU_000285
SPU_000285-tr-E6	-0.0469075	1.9383e-05	Maternal	6	SPU_000285
SPU_000286-tr-E2	0.721759	1.24457	Maternal	2	SPU_000286
SPU_000286-tr-E4	1.49272	3.18988	Maternal	4	SPU_000286
SPU_000286-tr-E6	-0.709596	0.574983	Maternal	6	SPU_000286
SPU_000287-tr-E1	0.497528	1.08152	Maternal	1	SPU_000287
SPU_000287-tr-E10	-0.0320653	0.0163219	Maternal	10	SPU_000287
SPU_000287-tr-E11	-0.0306904	0.00324228	Maternal	11	SPU_000287
SPU_000287-tr-E12	-0.301224	1.60878	Maternal	12	SPU_000287
SPU_000287-tr-E13	-0.0965887	0.203891	Maternal	13	SPU_000287
SPU_000287-tr-E14	-1.24952	2.06564	Maternal	14	SPU_000287
SPU_000287-tr-E15	0.101511	0.234926	Maternal	15	SPU_000287
SPU_000287-tr-E17	-0.297647	1.17898	Maternal	17	SPU_000287
SPU_000287-tr-E2	0.432444	1.51104	Maternal	2	SPU_000287
SPU_000287-tr-E25	0.0830903	0.123343	Maternal	25	SPU_000287
SPU_000287-tr-E26	0.0136416	0.0277154	Maternal	26	SPU_000287
SPU_000287-tr-E3	0.0194821	0.00486737	Maternal	3	SPU_000287
SPU_000287-tr-E4	0.228017	0.116885	Maternal	4	SPU_000287
SPU_000287-tr-E5	0.477481	1.78082	Maternal	5	SPU_000287
SPU_000287-tr-E6	-0.365006	1.40169	Maternal	6	SPU_000287
SPU_000287-tr-E7	0.0218227	0.00416879	Maternal	7	SPU_000287
SPU_000287-tr-E8	-0.976031	1.88404	Maternal	8	SPU_000287
SPU_000287-tr-E9	-0.553535	4.16805	Maternal	9	SPU_000287
SPU_000288-tr-E1	-0.109551	0.237147	Maternal	1	SPU_000288
SPU_000288-tr-E2	0.134332	0.347752	Maternal	2	SPU_000288
SPU_000288-tr-E3	-0.044034	0.0445978	Maternal	3	SPU_000288
SPU_000290-tr-E1	-0.175951	0.0583662	Maternal	1	SPU_000290
SPU_000290-tr-E2	0.0716117	0.780015	Maternal	2	SPU_000290
SPU_000290-tr-E4	0.0716117	0.780015	Maternal	4	SPU_000290
SPU_000290-tr-E6	0.0806111	0.760111	Maternal	6	SPU_000290
SPU_000291-tr-E1	-0.0285982	0.0390359	Maternal	1	SPU_000291
SPU_000291-tr-E2	0.0217485	0.00661776	Maternal	2	SPU_000291
SPU_000291-tr-E3	0.0656869	0.122457	Maternal	3	SPU_000291
SPU_000292-tr-E2	0.0393047	0.0477962	Maternal	2	SPU_000292
SPU_000292-tr-E4	-0.621686	0.166542	Maternal	4	SPU_000292
SPU_000295-tr-E1	0.124282	0.506953	Maternal	1	SPU_000295
SPU_000295-tr-E2	-0.00540957	0.000219509	Maternal	2	SPU_000295
SPU_000295-tr-E3	-0.321046	2.45056	Maternal	3	SPU_000295
SPU_000295-tr-E4	0.211492	0.995564	Maternal	4	SPU_000295
SPU_000295-tr-E5	-0.81793	0.783022	Maternal	5	SPU_000295
SPU_000295-tr-E6	-0.0236291	0.0265621	Maternal	6	SPU_000295
SPU_000295-tr-E7	-0.03948	0.0297619	Maternal	7	SPU_000295
SPU_000295-tr-E8	-0.864137	1.11561	Maternal	8	SPU_000295
SPU_000295-tr-E9	0.0110977	0.0118777	Maternal	9	SPU_000295
SPU_000296-tr-E1	-0.0903571	0.305092	Maternal	1	SPU_000296
SPU_000296-tr-E10	0.469669	0.338895	Maternal	10	SPU_000296
SPU_000296-tr-E11	-0.0679273	0.131252	Maternal	11	SPU_000296
SPU_000296-tr-E12	0.220917	0.0300983	Maternal	12	SPU_000296
SPU_000296-tr-E13	-0.24662	0.576222	Maternal	13	SPU_000296
SPU_000296-tr-E14	0.181621	1.24883	Maternal	14	SPU_000296
SPU_000296-tr-E2	1.0836	1.57664	Maternal	2	SPU_000296
SPU_000296-tr-E3	-0.741991	3.61669	Maternal	3	SPU_000296
SPU_000296-tr-E4	-0.24861	0.397919	Maternal	4	SPU_000296
SPU_000296-tr-E5	-0.226121	0.201159	Maternal	5	SPU_000296
SPU_000296-tr-E6	0.049849	0.0584242	Maternal	6	SPU_000296
SPU_000296-tr-E7	-1.75666	4.0144	Maternal	7	SPU_000296
SPU_000296-tr-E8	1.3651	2.79816	Maternal	8	SPU_000296
SPU_000296-tr-E9	0.164411	0.524898	Maternal	9	SPU_000296
SPU_000297-tr-E1	-0.317967	1.38687	Maternal	1	SPU_000297
SPU_000297-tr-E10	-0.0704982	0.113319	Maternal	10	SPU_000297
SPU_000297-tr-E11	-1.0709	1.33227	Maternal	11	SPU_000297
SPU_000297-tr-E12	-0.304626	3.12162	Maternal	12	SPU_000297
SPU_000297-tr-E13	-0.227421	1.88794	Maternal	13	SPU_000297
SPU_000297-tr-E14	1.04744	2.32789	Maternal	14	SPU_000297
SPU_000297-tr-E15	-0.054955	0.0215482	Maternal	15	SPU_000297
SPU_000297-tr-E16	0.247296	0.300035	Maternal	16	SPU_000297
SPU_000297-tr-E17	-0.869513	0.836926	Maternal	17	SPU_000297
SPU_000297-tr-E18	0.0687522	0.582819	Maternal	18	SPU_000297
SPU_000297-tr-E2	2.48041	8.2698	Maternal	2	SPU_000297
SPU_000297-tr-E4	0.0306757	0.0107366	Maternal	4	SPU_000297
SPU_000297-tr-E5	-0.0944146	0.123538	Maternal	5	SPU_000297
SPU_000297-tr-E6	-0.154621	0.103356	Maternal	6	SPU_000297
SPU_000297-tr-E7	-0.0275568	0.00997057	Maternal	7	SPU_000297
SPU_000297-tr-E8	0.0480314	0.0246813	Maternal	8	SPU_000297
SPU_000297-tr-E9	-0.107341	0.0762846	Maternal	9	SPU_000297
SPU_000298-tr-E1	0.101372	0.115593	Maternal	1	SPU_000298
SPU_000298-tr-E2	1.43495	2.71689	Maternal	2	SPU_000298
SPU_000298-tr-E3	-0.417759	1.13665	Maternal	3	SPU_000298
SPU_000301-tr-E1	-0.108144	0.24046	Maternal	1	SPU_000301
SPU_000301-tr-E2	-0.235267	0.0953818	Maternal	2	SPU_000301
SPU_000301-tr-E3	-0.171564	0.0969664	Maternal	3	SPU_000301
SPU_000301-tr-E4	-0.115824	0.12263	Maternal	4	SPU_000301
SPU_000301-tr-E5	0.188659	0.151346	Maternal	5	SPU_000301
SPU_000301-tr-E6	-0.1942	0.229404	Maternal	6	SPU_000301
SPU_000301-tr-E7	0.0463261	0.131793	Maternal	7	SPU_000301
SPU_000303-tr-E1	0.520477	0.607637	Maternal	1	SPU_000303
SPU_000303-tr-E2	-0.0606919	0.113533	Maternal	2	SPU_000303
SPU_000303-tr-E3	0.172457	0.170345	Maternal	3	SPU_000303
SPU_000303-tr-E4	-0.000155534	3.80548e-06	Maternal	4	SPU_000303
SPU_000304-tr-E1	1.26648	2.84449	Maternal	1	SPU_000304
SPU_000304-tr-E2	0.397038	0.326564	Maternal	2	SPU_000304
SPU_000304-tr-E3	-0.0366322	0.00339529	Maternal	3	SPU_000304
SPU_000304-tr-E4	0.0233405	0.00869403	Maternal	4	SPU_000304
SPU_000304-tr-E5	-0.187058	0.214574	Maternal	5	SPU_000304
SPU_000305-tr-E1	-0.153757	0.592852	Maternal	1	SPU_000305
SPU_000305-tr-E2	0.894577	1.68885	Maternal	2	SPU_000305
SPU_000305-tr-E3	0.345457	0.115796	Maternal	3	SPU_000305
SPU_000305-tr-E4	0.32686	0.799155	Maternal	4	SPU_000305
SPU_000308-tr-E1	0.523221	1.06355	Maternal	1	SPU_000308
SPU_000308-tr-E2	-0.63855	0.585708	Maternal	2	SPU_000308
SPU_000308-tr-E3	0.337987	0.159208	Maternal	3	SPU_000308
SPU_000308-tr-E4	0.0594678	0.208533	Maternal	4	SPU_000308
SPU_000308-tr-E5	-0.100395	0.482989	Maternal	5	SPU_000308
SPU_000310-tr-E10	-0.741287	0.675181	Maternal	10	SPU_000310
SPU_000310-tr-E11	0.140251	0.0963931	Maternal	11	SPU_000310
SPU_000310-tr-E12	-0.20025	0.194845	Maternal	12	SPU_000310
SPU_000310-tr-E13	0.0175393	4.07708e-05	Maternal	13	SPU_000310
SPU_000310-tr-E14	-0.0116889	0.00183758	Maternal	14	SPU_000310
SPU_000310-tr-E15	-0.388926	2.03634	Maternal	15	SPU_000310
SPU_000310-tr-E16	-0.132629	0.344495	Maternal	16	SPU_000310
SPU_000310-tr-E18	0.00369893	1.65829e-05	Maternal	18	SPU_000310
SPU_000310-tr-E19	-0.152996	0.231631	Maternal	19	SPU_000310
SPU_000310-tr-E2	1.36919	2.55828	Maternal	2	SPU_000310
SPU_000310-tr-E20	-0.126338	0.46683	Maternal	20	SPU_000310
SPU_000310-tr-E21	0.168761	0.362141	Maternal	21	SPU_000310
SPU_000310-tr-E22	-1.11813	1.83962	Maternal	22	SPU_000310
SPU_000310-tr-E23	-0.377212	0.753088	Maternal	23	SPU_000310
SPU_000310-tr-E24	-0.206311	0.156442	Maternal	24	SPU_000310
SPU_000310-tr-E25	0.024997	0.0864555	Maternal	25	SPU_000310
SPU_000310-tr-E3	-0.0602452	0.0313839	Maternal	3	SPU_000310
SPU_000310-tr-E4	0.111389	0.0625835	Maternal	4	SPU_000310
SPU_000310-tr-E5	0.177963	0.0346352	Maternal	5	SPU_000310
SPU_000310-tr-E6	0.130534	0.0419347	Maternal	6	SPU_000310
SPU_000310-tr-E7	0.0672413	0.0220047	Maternal	7	SPU_000310
SPU_000310-tr-E8	-0.091986	0.0919799	Maternal	8	SPU_000310
SPU_000310-tr-E9	-0.0737754	0.0241703	Maternal	9	SPU_000310
SPU_000311-tr-E1	0.500527	1.15506	Maternal	1	SPU_000311
SPU_000311-tr-E18	0.377308	0.239647	Maternal	18	SPU_000311
SPU_000311-tr-E2	0.209098	0.088383	Maternal	2	SPU_000311
SPU_000311-tr-E3	0.709473	1.04289	Maternal	3	SPU_000311
SPU_000311-tr-E4	-0.401871	0.251563	Maternal	4	SPU_000311
SPU_000311-tr-E5	-0.659483	0.994648	Maternal	5	SPU_000311
SPU_000311-tr-E6	-0.331603	0.152758	Maternal	6	SPU_000311
SPU_000311-tr-E7	-1.34493	2.1993	Maternal	7	SPU_000311
SPU_000311-tr-E8	-1.61946	3.00794	Maternal	8	SPU_000311
SPU_000312-tr-E1	0.0188965	0.00900151	Maternal	1	SPU_000312
SPU_000312-tr-E2	-0.0722134	0.156757	Maternal	2	SPU_000312
SPU_000312-tr-E3	0.163392	0.297115	Maternal	3	SPU_000312
SPU_000312-tr-E4	0.000578417	4.05811e-05	Maternal	4	SPU_000312
SPU_000313-tr-E1	-0.170873	0.613026	Maternal	1	SPU_000313
SPU_000313-tr-E2	0.0604311	0.00616796	Maternal	2	SPU_000313
SPU_000313-tr-E3	-0.0952366	0.0429916	Maternal	3	SPU_000313
SPU_000313-tr-E4	0.0281117	0.00438079	Maternal	4	SPU_000313
SPU_000313-tr-E5	-0.0893041	0.61398	Maternal	5	SPU_000313
SPU_000313-tr-E6	0.0154244	0.00587776	Maternal	6	SPU_000313
SPU_000313-tr-E7	0.142246	0.430514	Maternal	7	SPU_000313
SPU_000313-tr-E8	0.2335	2.25407	Maternal	8	SPU_000313
SPU_000319-tr-E1	0.391266	2.91981	Maternal	1	SPU_000319
SPU_000319-tr-E2	0.868795	1.33649	Maternal	2	SPU_000319
SPU_000319-tr-E3	-0.414719	3.41997	Maternal	3	SPU_000319
SPU_000319-tr-E4	0.0541263	0.0351393	Maternal	4	SPU_000319
SPU_000320-tr-E1	-0.360041	1.51592	Maternal	1	SPU_000320
SPU_000320-tr-E2	0.67663	1.01521	Maternal	2	SPU_000320
SPU_000320-tr-E3	0.448452	1.54671	Maternal	3	SPU_000320
SPU_000320-tr-E4	-0.509516	1.61599	Maternal	4	SPU_000320
SPU_000320-tr-E5	0.00963592	0.00274783	Maternal	5	SPU_000320
SPU_000320-tr-E6	-0.279841	0.101101	Maternal	6	SPU_000320
SPU_000320-tr-E7	0.0943932	0.268504	Maternal	7	SPU_000320
SPU_000322-tr-E1	0.0622274	0.154344	Maternal	1	SPU_000322
SPU_000322-tr-E10	-0.732475	0.588348	Maternal	10	SPU_000322
SPU_000322-tr-E11	-0.063544	0.0603083	Maternal	11	SPU_000322
SPU_000322-tr-E12	-0.0778033	0.741879	Maternal	12	SPU_000322
SPU_000322-tr-E13	1.36595	5.8919	Maternal	13	SPU_000322
SPU_000322-tr-E14	0.310705	1.92996	Maternal	14	SPU_000322
SPU_000322-tr-E2	-0.404519	0.225212	Maternal	2	SPU_000322
SPU_000322-tr-E3	0.346675	0.295163	Maternal	3	SPU_000322
SPU_000322-tr-E4	0.0756563	0.100723	Maternal	4	SPU_000322
SPU_000322-tr-E5	0.124522	0.363811	Maternal	5	SPU_000322
SPU_000322-tr-E6	0.0592955	0.258437	Maternal	6	SPU_000322
SPU_000322-tr-E8	0.332169	1.98103	Maternal	8	SPU_000322
SPU_000322-tr-E9	0.580855	1.05562	Maternal	9	SPU_000322
SPU_000323-tr-E2	0.00852992	0.00550098	Maternal	2	SPU_000323
SPU_000323-tr-E4	-1.23967	2.13025	Maternal	4	SPU_000323
SPU_000323-tr-E5	-0.661562	0.560624	Maternal	5	SPU_000323
SPU_000325-tr-E1	0.262401	0.176407	Maternal	1	SPU_000325
SPU_000325-tr-E2	-0.0441796	0.0239504	Maternal	2	SPU_000325
SPU_000326-tr-E1	-0.0563792	0.0171117	Maternal	1	SPU_000326
SPU_000326-tr-E2	-0.0323486	0.00223862	Maternal	2	SPU_000326
SPU_000326-tr-E5	-0.444718	0.208556	Maternal	5	SPU_000326
SPU_000326-tr-E7	0.515739	0.400883	Maternal	7	SPU_000326
SPU_000327-tr-E12	1.39952	1.44602	Maternal	12	SPU_000327
SPU_000327-tr-E13	0.132837	0.551018	Maternal	13	SPU_000327
SPU_000327-tr-E17	0.132837	0.551018	Maternal	17	SPU_000327
SPU_000327-tr-E3	-0.221399	0.221475	Maternal	3	SPU_000327
SPU_000327-tr-E4	0.180505	0.497795	Maternal	4	SPU_000327
SPU_000328-tr-E1	0.317333	0.245068	Maternal	1	SPU_000328
SPU_000328-tr-E8	-0.00159503	0.000379408	Maternal	8	SPU_000328
SPU_000329-tr-E1	0.436471	0.417178	Maternal	1	SPU_000329
SPU_000329-tr-E2	-0.108853	0.0758438	Maternal	2	SPU_000329
SPU_000333-tr-E1	0.0371666	0.077083	Maternal	1	SPU_000333
SPU_000333-tr-E2	-0.0656698	0.186824	Maternal	2	SPU_000333
SPU_000338-tr-E1	-0.0601697	0.0394584	Maternal	1	SPU_000338
SPU_000338-tr-E2	0.0337996	0.0023134	Maternal	2	SPU_000338
SPU_000338-tr-E3	0.383339	0.20853	Maternal	3	SPU_000338
SPU_000338-tr-E4	-0.00141986	0.000170581	Maternal	4	SPU_000338
SPU_000343-tr-E2	0.0802816	0.055452	Maternal	2	SPU_000343
SPU_000343-tr-E3	-0.314082	0.0156057	Maternal	3	SPU_000343
SPU_000343-tr-E4	-0.264717	0.0611536	Maternal	4	SPU_000343
SPU_000345-tr-E1	-0.0233364	0.030651	Maternal	1	SPU_000345
SPU_000345-tr-E2	-0.303273	0.184205	Maternal	2	SPU_000345
SPU_000345-tr-E3	0.142048	0.150434	Maternal	3	SPU_000345
SPU_000345-tr-E4	0.0368349	0.0357663	Maternal	4	SPU_000345
SPU_000346-tr-E1	1.54887	2.87225	Maternal	1	SPU_000346
SPU_000346-tr-E12	-0.980956	1.75006	Maternal	12	SPU_000346
SPU_000346-tr-E13	-0.49351	0.848801	Maternal	13	SPU_000346
SPU_000346-tr-E14	-0.49351	0.848801	Maternal	14	SPU_000346
SPU_000346-tr-E16	-0.501143	0.857026	Maternal	16	SPU_000346
SPU_000346-tr-E17	-1.18516	2.06273	Maternal	17	SPU_000346
SPU_000346-tr-E19	1.33975	3.37558	Maternal	19	SPU_000346
SPU_000346-tr-E2	1.13792	1.64198	Maternal	2	SPU_000346
SPU_000346-tr-E20	-2.56324	8.75349	Maternal	20	SPU_000346
SPU_000346-tr-E22	0.403305	0.878937	Maternal	22	SPU_000346
SPU_000352-tr-E1	0.074621	0.0863866	Maternal	1	SPU_000352
SPU_000352-tr-E2	-0.452352	1.09977	Maternal	2	SPU_000352
SPU_000352-tr-E3	-0.992667	1.51459	Maternal	3	SPU_000352
SPU_000352-tr-E4	0.0836041	0.212066	Maternal	4	SPU_000352
SPU_000354-tr-E1	0.118992	0.116749	Maternal	1	SPU_000354
SPU_000354-tr-E2	0.109734	0.232461	Maternal	2	SPU_000354
SPU_000354-tr-E3	-0.0297722	0.0381035	Maternal	3	SPU_000354
SPU_000354-tr-E4	-0.277143	0.34484	Maternal	4	SPU_000354
SPU_000355-tr-E1	0.0156166	0.0125655	Maternal	1	SPU_000355
SPU_000355-tr-E2	-0.127398	0.253635	Maternal	2	SPU_000355
SPU_000359-tr-E1	0.383438	0.0810566	Maternal	1	SPU_000359
SPU_000359-tr-E3	-0.155125	0.0667104	Maternal	3	SPU_000359
SPU_000360-tr-E1	0.204306	0.196172	Maternal	1	SPU_000360
SPU_000360-tr-E2	-0.240931	0.202408	Maternal	2	SPU_000360
SPU_000360-tr-E3	0.440082	0.972119	Maternal	3	SPU_000360
SPU_000360-tr-E4	-0.166547	0.527326	Maternal	4	SPU_000360
SPU_000360-tr-E5	0.791427	4.9049	Maternal	5	SPU_000360
SPU_000360-tr-E6	-0.0393351	0.0752322	Maternal	6	SPU_000360
SPU_000361-tr-E1	0.782244	0.997671	Maternal	1	SPU_000361
SPU_000361-tr-E2	-0.0858572	0.388189	Maternal	2	SPU_000361
SPU_000361-tr-E3	0.151833	0.521393	Maternal	3	SPU_000361
SPU_000361-tr-E4	0.174464	0.53535	Maternal	4	SPU_000361
SPU_000361-tr-E5	-0.213752	0.485914	Maternal	5	SPU_000361
SPU_000362-tr-E18	-0.224831	0.00515262	Maternal	18	SPU_000362
SPU_000362-tr-E19	0.491246	1.00869	Maternal	19	SPU_000362
SPU_000362-tr-E20	1.24849	2.72836	Maternal	20	SPU_000362
SPU_000362-tr-E21	-2.32924	5.83302	Maternal	21	SPU_000362
SPU_000362-tr-E22	0.0216159	0.0144242	Maternal	22	SPU_000362
SPU_000362-tr-E24	-0.219598	0.0757304	Maternal	24	SPU_000362
SPU_000362-tr-E25	0.403041	0.732862	Maternal	25	SPU_000362
SPU_000362-tr-E26	-0.00728572	0.00111124	Maternal	26	SPU_000362
SPU_000362-tr-E27	-1.84913	3.49709	Maternal	27	SPU_000362
SPU_000362-tr-E7	0.949513	1.96064	Maternal	7	SPU_000362
SPU_000363-tr-E1	-0.102869	0.428074	Maternal	1	SPU_000363
SPU_000363-tr-E2	-0.049987	2.25661e-05	Maternal	2	SPU_000363
SPU_000363-tr-E3	0.012369	0.0197312	Maternal	3	SPU_000363
SPU_000364-tr-E1	0.150586	0.322688	Maternal	1	SPU_000364
SPU_000364-tr-E2	-0.00660119	1.60188e-05	Maternal	2	SPU_000364
SPU_000364-tr-E3	0.0182379	0.0033019	Maternal	3	SPU_000364
SPU_000364-tr-E4	-1.57311	3.29707	Maternal	4	SPU_000364
SPU_000364-tr-E5	0.385316	1.61381	Maternal	5	SPU_000364
SPU_000364-tr-E6	0.00418424	0.000487067	Maternal	6	SPU_000364
SPU_000364-tr-E7	0.0430113	0.013661	Maternal	7	SPU_000364
SPU_000364-tr-E8	0.020527	0.0142209	Maternal	8	SPU_000364
SPU_000364-tr-E9	-0.0977366	0.376709	Maternal	9	SPU_000364
SPU_000367-tr-E1	-0.0036238	0.00320332	Maternal	1	SPU_000367
SPU_000367-tr-E3	-0.0741447	0.000393733	Maternal	3	SPU_000367
SPU_000371-tr-E1	-0.0430828	0.00705847	Maternal	1	SPU_000371
SPU_000371-tr-E10	-0.165882	0.12859	Maternal	10	SPU_000371
SPU_000371-tr-E11	0.0575272	0.00725427	Maternal	11	SPU_000371
SPU_000371-tr-E12	0.824247	1.24966	Maternal	12	SPU_000371
SPU_000371-tr-E13	-0.147673	0.168624	Maternal	13	SPU_000371
SPU_000371-tr-E14	-0.182253	0.36898	Maternal	14	SPU_000371
SPU_000371-tr-E16	-0.015891	0.00385815	Maternal	16	SPU_000371
SPU_000371-tr-E17	0.00588006	0.000483313	Maternal	17	SPU_000371
SPU_000371-tr-E2	-1.04006	3.3596	Maternal	2	SPU_000371
SPU_000371-tr-E3	-0.304622	0.177274	Maternal	3	SPU_000371
SPU_000371-tr-E4	-0.724832	1.00608	Maternal	4	SPU_000371
SPU_000371-tr-E5	1.72923	4.18371	Maternal	5	SPU_000371
SPU_000371-tr-E6	0.675729	1.70538	Maternal	6	SPU_000371
SPU_000371-tr-E7	0.191377	0.647798	Maternal	7	SPU_000371
SPU_000371-tr-E8	0.113051	0.0124582	Maternal	8	SPU_000371
SPU_000371-tr-E9	-0.732464	1.01543	Maternal	9	SPU_000371
SPU_000373-tr-E1	-0.231137	0.00946577	Maternal	1	SPU_000373
SPU_000373-tr-E2	0.138504	0.0722607	Maternal	2	SPU_000373
SPU_000373-tr-E4	0.470133	0.975039	Maternal	4	SPU_000373
SPU_000373-tr-E5	-0.441856	0.209248	Maternal	5	SPU_000373
SPU_000373-tr-E6	0.128994	0.0556069	Maternal	6	SPU_000373
SPU_000376-tr-E10	0.281477	0.274567	Maternal	10	SPU_000376
SPU_000376-tr-E11	-0.820959	2.21256	Maternal	11	SPU_000376
SPU_000376-tr-E12	0.111911	0.144778	Maternal	12	SPU_000376
SPU_000376-tr-E14	-0.205468	0.475389	Maternal	14	SPU_000376
SPU_000376-tr-E2	0.254587	0.766545	Maternal	2	SPU_000376
SPU_000376-tr-E3	0.871682	1.37834	Maternal	3	SPU_000376
SPU_000376-tr-E4	-1.87015	5.6802	Maternal	4	SPU_000376
SPU_000376-tr-E5	-1.12329	1.63841	Maternal	5	SPU_000376
SPU_000376-tr-E7	0.548443	0.44213	Maternal	7	SPU_000376
SPU_000376-tr-E8	0.246558	0.602089	Maternal	8	SPU_000376
SPU_000376-tr-E9	0.00226059	0.000277576	Maternal	9	SPU_000376
SPU_000377-tr-E1	-0.429635	0.816387	Maternal	1	SPU_000377
SPU_000377-tr-E2	0.39265	1.38103	Maternal	2	SPU_000377
SPU_000377-tr-E3	-0.117772	0.0791227	Maternal	3	SPU_000377
SPU_000377-tr-E4	-0.103443	0.108284	Maternal	4	SPU_000377
SPU_000379-tr-E1	-0.0870157	0.56549	Maternal	1	SPU_000379
SPU_000379-tr-E2	-0.0552051	0.458366	Maternal	2	SPU_000379
SPU_000379-tr-E3	0.006227	0.00672587	Maternal	3	SPU_000379
SPU_000380-tr-E1	0.478746	0.349177	Maternal	1	SPU_000380
SPU_000380-tr-E2	-0.0211637	0.00789456	Maternal	2	SPU_000380
SPU_000380-tr-E3	-0.105699	0.00823659	Maternal	3	SPU_000380
SPU_000380-tr-E4	-0.0540931	0.0659528	Maternal	4	SPU_000380
SPU_000380-tr-E5	0.00302908	0.0012107	Maternal	5	SPU_000380
SPU_000392-tr-E1	0.13424	0.428798	Maternal	1	SPU_000392
SPU_000392-tr-E2	-0.0655026	0.0843649	Maternal	2	SPU_000392
SPU_000392-tr-E3	-0.000487827	3.91347e-05	Maternal	3	SPU_000392
SPU_000393-tr-E1	0.283838	0.726201	Maternal	1	SPU_000393
SPU_000393-tr-E2	-0.836957	1.14778	Maternal	2	SPU_000393
SPU_000393-tr-E3	-0.121968	0.248827	Maternal	3	SPU_000393
SPU_000394-tr-E1	0.0609895	0.115798	Maternal	1	SPU_000394
SPU_000394-tr-E2	0.00886798	0.00132354	Maternal	2	SPU_000394
SPU_000394-tr-E3	-0.805405	1.06964	Maternal	3	SPU_000394
SPU_000394-tr-E4	0.106093	0.39495	Maternal	4	SPU_000394
SPU_000394-tr-E5	0.357744	0.192434	Maternal	5	SPU_000394
SPU_000394-tr-E6	-0.0100174	0.0135143	Maternal	6	SPU_000394
SPU_000395-tr-E1	0.207285	1.14475	Maternal	1	SPU_000395
SPU_000395-tr-E2	-0.30749	0.762371	Maternal	2	SPU_000395
SPU_000395-tr-E3	0.0596672	0.563377	Maternal	3	SPU_000395
SPU_000395-tr-E4	0.0515298	0.432789	Maternal	4	SPU_000395
SPU_000395-tr-E5	-0.065523	0.713678	Maternal	5	SPU_000395
SPU_000396-tr-E1	-0.096575	0.115544	Maternal	1	SPU_000396
SPU_000396-tr-E2	0.240191	0.0399592	Maternal	2	SPU_000396
SPU_000396-tr-E3	-0.457251	1.63418	Maternal	3	SPU_000396
SPU_000396-tr-E4	0.33228	0.366637	Maternal	4	SPU_000396
SPU_000396-tr-E5	0.354592	0.477792	Maternal	5	SPU_000396
SPU_000396-tr-E6	-0.194236	0.0795421	Maternal	6	SPU_000396
SPU_000396-tr-E7	-0.616619	0.90687	Maternal	7	SPU_000396
SPU_000396-tr-E8	0.0613531	0.169364	Maternal	8	SPU_000396
SPU_000397-tr-E1	0.0802289	0.0528106	Maternal	1	SPU_000397
SPU_000397-tr-E3	-0.150801	0.12118	Maternal	3	SPU_000397
SPU_000403-tr-E1	0.820145	2.31914	Maternal	1	SPU_000403
SPU_000403-tr-E2	0.152438	0.2916	Maternal	2	SPU_000403
SPU_000403-tr-E3	-0.0241963	1.214e-05	Maternal	3	SPU_000403
SPU_000403-tr-E4	-0.0985273	0.351685	Maternal	4	SPU_000403
SPU_000405-tr-E1	-0.238382	0.162451	Maternal	1	SPU_000405
SPU_000405-tr-E2	0.404245	0.904873	Maternal	2	SPU_000405
SPU_000405-tr-E3	-0.520137	3.46356	Maternal	3	SPU_000405
SPU_000405-tr-E4	-0.232524	1.26752	Maternal	4	SPU_000405
SPU_000405-tr-E5	-0.857196	3.22438	Maternal	5	SPU_000405
SPU_000405-tr-E6	0.313198	0.171388	Maternal	6	SPU_000405
SPU_000405-tr-E7	-0.176918	4.11446	Maternal	7	SPU_000405
SPU_000405-tr-E8	-1.87074	3.81362	Maternal	8	SPU_000405
SPU_000405-tr-E9	0.176753	4.25126	Maternal	9	SPU_000405
SPU_000406-tr-E12	-0.275137	0.593963	Maternal	12	SPU_000406
SPU_000406-tr-E15	-0.279858	0.590314	Maternal	15	SPU_000406
SPU_000406-tr-E17	-1.90137	2.14157	Maternal	17	SPU_000406
SPU_000406-tr-E7	0.148638	1.09713	Maternal	7	SPU_000406
SPU_000408-tr-E1	0.0952505	0.0942201	Maternal	1	SPU_000408
SPU_000408-tr-E12	0.0130887	0.00934875	Maternal	12	SPU_000408
SPU_000408-tr-E4	0.400392	1.61946	Maternal	4	SPU_000408
SPU_000408-tr-E5	0.878286	1.39143	Maternal	5	SPU_000408
SPU_000408-tr-E9	-0.29285	1.78423	Maternal	9	SPU_000408
SPU_000409-tr-E1	-0.214185	0.721781	Maternal	1	SPU_000409
SPU_000409-tr-E2	0.784612	0.907865	Maternal	2	SPU_000409
SPU_000409-tr-E3	0.651313	0.209843	Maternal	3	SPU_000409
SPU_000409-tr-E6	-0.675067	1.39866	Maternal	6	SPU_000409
SPU_000409-tr-E7	-0.194538	0.305561	Maternal	7	SPU_000409
SPU_000410-tr-E3	-0.0123212	0.707388	Maternal	3	SPU_000410
SPU_000410-tr-E6	0.402455	1.33015	Maternal	6	SPU_000410
SPU_000410-tr-E7	-1.64909	1.85298	Maternal	7	SPU_000410
SPU_000414-tr-E3	0.00790875	0.00105648	Maternal	3	SPU_000414
SPU_000414-tr-E5	-0.0703288	2.94938e-05	Maternal	5	SPU_000414
SPU_000417-tr-E10	0.163728	0.397658	Maternal	10	SPU_000417
SPU_000417-tr-E11	0.0995317	0.0959225	Maternal	11	SPU_000417
SPU_000417-tr-E12	-0.0255091	0.0708587	Maternal	12	SPU_000417
SPU_000417-tr-E2	0.666279	1.8409	Maternal	2	SPU_000417
SPU_000417-tr-E3	-0.0985993	0.144151	Maternal	3	SPU_000417
SPU_000417-tr-E4	-0.210392	0.309488	Maternal	4	SPU_000417
SPU_000417-tr-E5	0.771457	1.28703	Maternal	5	SPU_000417
SPU_000417-tr-E6	0.0173946	0.00456177	Maternal	6	SPU_000417
SPU_000417-tr-E7	0.362125	0.847203	Maternal	7	SPU_000417
SPU_000417-tr-E8	0.0674976	0.065026	Maternal	8	SPU_000417
SPU_000417-tr-E9	0.036235	0.0155985	Maternal	9	SPU_000417
SPU_000419-tr-E1	-0.139558	0.648437	Maternal	1	SPU_000419
SPU_000419-tr-E10	1.48668	2.01259	Maternal	10	SPU_000419
SPU_000419-tr-E11	-0.167987	0.696272	Maternal	11	SPU_000419
SPU_000419-tr-E12	-0.569806	1.27841	Maternal	12	SPU_000419
SPU_000419-tr-E4	-0.195736	0.722118	Maternal	4	SPU_000419
SPU_000419-tr-E6	1.48195	2.00376	Maternal	6	SPU_000419
SPU_000422-tr-E1	-0.0743826	0.0765191	Maternal	1	SPU_000422
SPU_000422-tr-E2	2.26149	6.24489	Maternal	2	SPU_000422
SPU_000422-tr-E3	-0.170572	0.13306	Maternal	3	SPU_000422
SPU_000423-tr-E1	1.17149	1.56774	Maternal	1	SPU_000423
SPU_000423-tr-E2	-0.425258	0.853004	Maternal	2	SPU_000423
SPU_000423-tr-E3	-0.385222	0.78513	Maternal	3	SPU_000423
SPU_000424-tr-E1	0.68018	1.50663	Maternal	1	SPU_000424
SPU_000424-tr-E2	-0.180704	0.659821	Maternal	2	SPU_000424
SPU_000424-tr-E3	1.09006	2.14008	Maternal	3	SPU_000424
SPU_000424-tr-E4	0.0162318	0.00792433	Maternal	4	SPU_000424
SPU_000424-tr-E5	0.41683	0.380441	Maternal	5	SPU_000424
SPU_000427-tr-E1	0.193326	1.24583	Maternal	1	SPU_000427
SPU_000427-tr-E2	0.0544839	0.142244	Maternal	2	SPU_000427
SPU_000427-tr-E3	0.615185	3.07093	Maternal	3	SPU_000427
SPU_000427-tr-E4	0.050165	0.166046	Maternal	4	SPU_000427
SPU_000427-tr-E5	0.560512	1.39177	Maternal	5	SPU_000427
SPU_000427-tr-E6	-0.430978	8.43221	Maternal	6	SPU_000427
SPU_000429-tr-E1	0.397089	0.213022	Maternal	1	SPU_000429
SPU_000429-tr-E3	-0.446456	0.36294	Maternal	3	SPU_000429
SPU_000429-tr-E4	-0.630219	0.944988	Maternal	4	SPU_000429
SPU_000429-tr-E6	0.0389068	0.036792	Maternal	6	SPU_000429
SPU_000430-tr-E1	0.0112438	0.00559117	Maternal	1	SPU_000430
SPU_000430-tr-E2	0.00116101	0.000185584	Maternal	2	SPU_000430
SPU_000431-tr-E1	0.0985792	0.0251994	Maternal	1	SPU_000431
SPU_000431-tr-E2	0.0690883	0.009981	Maternal	2	SPU_000431
SPU_000431-tr-E3	-0.0135008	0.00643227	Maternal	3	SPU_000431
SPU_000434-tr-E2	0.081835	0.0323439	Maternal	2	SPU_000434
SPU_000434-tr-E3	-0.0432309	0.00485769	Maternal	3	SPU_000434
SPU_000435-tr-E1	-0.206938	0.0942845	Maternal	1	SPU_000435
SPU_000435-tr-E10	0.609117	1.15201	Maternal	10	SPU_000435
SPU_000435-tr-E11	1.54433	3.53486	Maternal	11	SPU_000435
SPU_000435-tr-E12	-0.0576442	0.0445635	Maternal	12	SPU_000435
SPU_000435-tr-E13	0.113886	0.0410071	Maternal	13	SPU_000435
SPU_000435-tr-E14	-1.08888	1.65976	Maternal	14	SPU_000435
SPU_000435-tr-E15	-1.81096	3.6236	Maternal	15	SPU_000435
SPU_000435-tr-E16	-1.01394	1.23706	Maternal	16	SPU_000435
SPU_000435-tr-E17	0.647315	0.718436	Maternal	17	SPU_000435
SPU_000435-tr-E18	0.958881	1.31908	Maternal	18	SPU_000435
SPU_000435-tr-E2	-0.52587	0.294032	Maternal	2	SPU_000435
SPU_000435-tr-E20	-0.321693	0.112469	Maternal	20	SPU_000435
SPU_000435-tr-E21	0.454927	0.608565	Maternal	21	SPU_000435
SPU_000435-tr-E3	0.994393	1.95504	Maternal	3	SPU_000435
SPU_000435-tr-E4	-1.35115	2.84136	Maternal	4	SPU_000435
SPU_000435-tr-E5	-0.903347	1.01624	Maternal	5	SPU_000435
SPU_000435-tr-E6	0.650323	0.972209	Maternal	6	SPU_000435
SPU_000435-tr-E7	-1.24952	2.25784	Maternal	7	SPU_000435
SPU_000435-tr-E8	0.219868	0.205469	Maternal	8	SPU_000435
SPU_000435-tr-E9	0.568054	0.980813	Maternal	9	SPU_000435
SPU_000436-tr-E10	-1.70834	3.8855	Maternal	10	SPU_000436
SPU_000436-tr-E11	0.114512	0.00798649	Maternal	11	SPU_000436
SPU_000436-tr-E12	-0.398703	0.37058	Maternal	12	SPU_000436
SPU_000436-tr-E6	0.315829	0.0561827	Maternal	6	SPU_000436
SPU_000436-tr-E7	-0.0542884	0.0194005	Maternal	7	SPU_000436
SPU_000436-tr-E8	2.06887	5.12978	Maternal	8	SPU_000436
SPU_000436-tr-E9	1.13	1.63393	Maternal	9	SPU_000436
SPU_000437-tr-E1	0.142238	0.0596748	Maternal	1	SPU_000437
SPU_000437-tr-E10	-0.201675	0.569481	Maternal	10	SPU_000437
SPU_000437-tr-E11	-0.23255	0.863582	Maternal	11	SPU_000437
SPU_000437-tr-E12	-0.0991638	0.0567151	Maternal	12	SPU_000437
SPU_000437-tr-E13	0.246696	0.972157	Maternal	13	SPU_000437
SPU_000437-tr-E14	0.194211	0.301748	Maternal	14	SPU_000437
SPU_000437-tr-E15	0.0610898	0.037858	Maternal	15	SPU_000437
SPU_000437-tr-E16	-0.0458734	0.029676	Maternal	16	SPU_000437
SPU_000437-tr-E17	0.229119	1.26999	Maternal	17	SPU_000437
SPU_000437-tr-E18	-0.662918	5.83717	Maternal	18	SPU_000437
SPU_000437-tr-E19	0.484067	2.29806	Maternal	19	SPU_000437
SPU_000437-tr-E2	0.117107	0.0209156	Maternal	2	SPU_000437
SPU_000437-tr-E20	-0.347481	0.924536	Maternal	20	SPU_000437
SPU_000437-tr-E21	0.244561	0.982071	Maternal	21	SPU_000437
SPU_000437-tr-E22	-0.125231	0.230216	Maternal	22	SPU_000437
SPU_000437-tr-E23	0.02975	0.0334298	Maternal	23	SPU_000437
SPU_000437-tr-E24	0.0888549	0.418724	Maternal	24	SPU_000437
SPU_000437-tr-E25	-0.139793	0.555267	Maternal	25	SPU_000437
SPU_000437-tr-E26	0.522183	0.446791	Maternal	26	SPU_000437
SPU_000437-tr-E27	1.29973	2.46413	Maternal	27	SPU_000437
SPU_000437-tr-E28	-0.592971	2.33909	Maternal	28	SPU_000437
SPU_000437-tr-E3	-0.191776	0.105718	Maternal	3	SPU_000437
SPU_000437-tr-E4	0.153703	0.452065	Maternal	4	SPU_000437
SPU_000437-tr-E5	0.290007	0.826169	Maternal	5	SPU_000437
SPU_000437-tr-E6	-0.274517	1.44562	Maternal	6	SPU_000437
SPU_000437-tr-E7	-0.15657	0.814513	Maternal	7	SPU_000437
SPU_000437-tr-E8	0.197977	0.787297	Maternal	8	SPU_000437
SPU_000437-tr-E9	0.4096	1.42555	Maternal	9	SPU_000437
SPU_000440-tr-E3	0.0185305	0.0406985	Maternal	3	SPU_000440
SPU_000440-tr-E4	-0.00722858	0.00795737	Maternal	4	SPU_000440
SPU_000442-tr-E1	0.450926	0.386146	Maternal	1	SPU_000442
SPU_000442-tr-E10	0.121525	0.191725	Maternal	10	SPU_000442
SPU_000442-tr-E11	0.0290663	0.113931	Maternal	11	SPU_000442
SPU_000442-tr-E2	-0.223281	1.20133	Maternal	2	SPU_000442
SPU_000442-tr-E4	0.382554	0.43573	Maternal	4	SPU_000442
SPU_000442-tr-E5	-0.151217	0.0714518	Maternal	5	SPU_000442
SPU_000442-tr-E6	0.370101	0.35527	Maternal	6	SPU_000442
SPU_000442-tr-E7	-0.858667	4.97181	Maternal	7	SPU_000442
SPU_000442-tr-E8	-0.452745	4.09011	Maternal	8	SPU_000442
SPU_000442-tr-E9	-0.291936	0.473246	Maternal	9	SPU_000442
SPU_000443-tr-E1	0.844615	1.16359	Maternal	1	SPU_000443
SPU_000443-tr-E2	-1.67494	3.29274	Maternal	2	SPU_000443
SPU_000443-tr-E3	-0.885503	1.12743	Maternal	3	SPU_000443
SPU_000453-tr-E10	0.621217	0.400708	Maternal	10	SPU_000453
SPU_000453-tr-E16	1.08413	1.53669	Maternal	16	SPU_000453
SPU_000453-tr-E19	0.767213	0.578163	Maternal	19	SPU_000453
SPU_000453-tr-E2	1.07513	1.57115	Maternal	2	SPU_000453
SPU_000453-tr-E6	-0.589934	1.14697	Maternal	6	SPU_000453
SPU_000454-tr-E4	1.27366	2.40932	Maternal	4	SPU_000454
SPU_000454-tr-E5	-0.358575	0.415839	Maternal	5	SPU_000454
SPU_000454-tr-E6	1.38399	2.69335	Maternal	6	SPU_000454
SPU_000454-tr-E7	-1.86499	5.38308	Maternal	7	SPU_000454
SPU_000454-tr-E8	0.242106	0.42914	Maternal	8	SPU_000454
SPU_000455-tr-E1	-0.119303	0.0640223	Maternal	1	SPU_000455
SPU_000455-tr-E10	0.0108597	0.015666	Maternal	10	SPU_000455
SPU_000455-tr-E2	1.14934	2.16716	Maternal	2	SPU_000455
SPU_000455-tr-E3	-0.411059	0.154035	Maternal	3	SPU_000455
SPU_000455-tr-E4	0.764067	1.28065	Maternal	4	SPU_000455
SPU_000455-tr-E5	-0.223703	0.204839	Maternal	5	SPU_000455
SPU_000455-tr-E6	-0.107556	0.142689	Maternal	6	SPU_000455
SPU_000455-tr-E8	0.242924	0.391874	Maternal	8	SPU_000455
SPU_000455-tr-E9	-0.500395	1.79943	Maternal	9	SPU_000455
SPU_000458-tr-E1	0.00841719	0.00108082	Maternal	1	SPU_000458
SPU_000458-tr-E2	0.264688	0.397999	Maternal	2	SPU_000458
SPU_000458-tr-E3	0.732213	2.85202	Maternal	3	SPU_000458
SPU_000458-tr-E4	-0.88089	1.70307	Maternal	4	SPU_000458
SPU_000458-tr-E5	-0.124207	0.324829	Maternal	5	SPU_000458
SPU_000460-tr-E1	0.960756	1.86843	Maternal	1	SPU_000460
SPU_000460-tr-E2	-0.629685	0.482607	Maternal	2	SPU_000460
SPU_000460-tr-E3	0.0548763	0.0148493	Maternal	3	SPU_000460
SPU_000461-tr-E1	0.287428	3.74629	Maternal	1	SPU_000461
SPU_000461-tr-E3	-0.656065	9.71776	Maternal	3	SPU_000461
SPU_000468-tr-E1	0.444697	1.17856	Maternal	1	SPU_000468
SPU_000468-tr-E10	0.64618	1.87628	Maternal	10	SPU_000468
SPU_000468-tr-E11	-0.0385819	0.0108853	Maternal	11	SPU_000468
SPU_000468-tr-E12	0.05288	0.0662008	Maternal	12	SPU_000468
SPU_000468-tr-E3	-0.533901	1.26337	Maternal	3	SPU_000468
SPU_000468-tr-E4	1.32283	2.37271	Maternal	4	SPU_000468
SPU_000468-tr-E6	0.0843058	0.111544	Maternal	6	SPU_000468
SPU_000468-tr-E7	-0.828546	1.49718	Maternal	7	SPU_000468
SPU_000468-tr-E8	1.42637	2.66633	Maternal	8	SPU_000468
SPU_000468-tr-E9	-1.39822	8.02757	Maternal	9	SPU_000468
SPU_000469-tr-E1	1.25633	1.67971	Maternal	1	SPU_000469
SPU_000469-tr-E10	0.256136	0.137483	Maternal	10	SPU_000469
SPU_000469-tr-E12	-0.578321	1.50318	Maternal	12	SPU_000469
SPU_000469-tr-E2	-0.536674	0.825716	Maternal	2	SPU_000469
SPU_000469-tr-E3	1.59232	2.83063	Maternal	3	SPU_000469
SPU_000469-tr-E4	0.104827	0.0219603	Maternal	4	SPU_000469
SPU_000469-tr-E5	-0.335408	0.755719	Maternal	5	SPU_000469
SPU_000469-tr-E6	-0.327775	0.748263	Maternal	6	SPU_000469
SPU_000469-tr-E7	0.842857	0.880829	Maternal	7	SPU_000469
SPU_000469-tr-E8	0.6342	0.353937	Maternal	8	SPU_000469
SPU_000469-tr-E9	0.543489	0.266899	Maternal	9	SPU_000469
SPU_000471-tr-E1	0.25043	0.215224	Maternal	1	SPU_000471
SPU_000471-tr-E2	0.0427686	0.0138554	Maternal	2	SPU_000471
SPU_000471-tr-E3	0.121224	0.0803736	Maternal	3	SPU_000471
SPU_000471-tr-E4	0.578558	0.367957	Maternal	4	SPU_000471
SPU_000471-tr-E5	-0.0773888	0.14599	Maternal	5	SPU_000471
SPU_000473-tr-E1	-0.0800473	0.259648	Maternal	1	SPU_000473
SPU_000473-tr-E2	0.191024	0.662481	Maternal	2	SPU_000473
SPU_000473-tr-E3	0.0812372	0.127991	Maternal	3	SPU_000473
SPU_000473-tr-E4	-0.861072	1.33316	Maternal	4	SPU_000473
SPU_000476-tr-E1	0.823511	1.29679	Maternal	1	SPU_000476
SPU_000476-tr-E4	-0.8679	1.18144	Maternal	4	SPU_000476
SPU_000477-tr-E1	-0.295826	0.402647	Maternal	1	SPU_000477
SPU_000477-tr-E10	0.134862	0.390405	Maternal	10	SPU_000477
SPU_000477-tr-E11	0.111153	0.0953104	Maternal	11	SPU_000477
SPU_000477-tr-E12	-0.882273	1.23774	Maternal	12	SPU_000477
SPU_000477-tr-E13	-0.30743	0.139155	Maternal	13	SPU_000477
SPU_000477-tr-E14	-0.603979	1.71216	Maternal	14	SPU_000477
SPU_000477-tr-E2	0.179786	0.295067	Maternal	2	SPU_000477
SPU_000477-tr-E3	-0.185317	0.419406	Maternal	3	SPU_000477
SPU_000477-tr-E4	0.14164	0.185476	Maternal	4	SPU_000477
SPU_000477-tr-E5	-0.289233	0.12753	Maternal	5	SPU_000477
SPU_000477-tr-E6	-0.00293713	0.000213644	Maternal	6	SPU_000477
SPU_000477-tr-E7	-0.194639	0.199263	Maternal	7	SPU_000477
SPU_000477-tr-E8	0.0932474	0.137796	Maternal	8	SPU_000477
SPU_000477-tr-E9	-0.0719538	0.0421524	Maternal	9	SPU_000477
SPU_000479-tr-E1	0.0595692	0.716241	Maternal	1	SPU_000479
SPU_000479-tr-E3	0.561106	1.49833	Maternal	3	SPU_000479
SPU_000479-tr-E4	-0.809974	0.686919	Maternal	4	SPU_000479
SPU_000479-tr-E5	-0.0576148	0.000495575	Maternal	5	SPU_000479
SPU_000479-tr-E6	0.0440082	0.0352353	Maternal	6	SPU_000479
SPU_000480-tr-E1	0.698352	2.88953	Maternal	1	SPU_000480
SPU_000480-tr-E2	0.0325941	0.0622482	Maternal	2	SPU_000480
SPU_000480-tr-E3	-0.0368946	0.12213	Maternal	3	SPU_000480
SPU_000481-tr-E2	-0.624112	0.590275	Maternal	2	SPU_000481
SPU_000481-tr-E5	-0.639602	0.579063	Maternal	5	SPU_000481
SPU_000482-tr-E1	0.613305	0.631558	Maternal	1	SPU_000482
SPU_000482-tr-E2	-0.260592	0.12685	Maternal	2	SPU_000482
SPU_000482-tr-E3	-0.995614	1.67997	Maternal	3	SPU_000482
SPU_000482-tr-E4	-0.341454	0.198848	Maternal	4	SPU_000482
SPU_000484-tr-E1	-0.000465901	7.1057e-06	Maternal	1	SPU_000484
SPU_000484-tr-E2	-0.110039	0.311277	Maternal	2	SPU_000484
SPU_000484-tr-E3	0.757587	7.41833	Maternal	3	SPU_000484
SPU_000484-tr-E4	-0.0209765	0.0510724	Maternal	4	SPU_000484
SPU_000485-tr-E1	0.498342	3.99456	Maternal	1	SPU_000485
SPU_000485-tr-E2	-0.499989	0.34644	Maternal	2	SPU_000485
SPU_000485-tr-E3	-0.286839	0.254973	Maternal	3	SPU_000485
SPU_000485-tr-E4	0.148815	0.127425	Maternal	4	SPU_000485
SPU_000485-tr-E5	-0.212768	1.42504	Maternal	5	SPU_000485
SPU_000487-tr-E1	0.211668	0.158304	Maternal	1	SPU_000487
SPU_000487-tr-E3	0.0867005	0.0576407	Maternal	3	SPU_000487
SPU_000487-tr-E4	1.4931	3.57695	Maternal	4	SPU_000487
SPU_000487-tr-E5	-0.741127	1.11776	Maternal	5	SPU_000487
SPU_000490-tr-E1	1.21379	1.99258	Maternal	1	SPU_000490
SPU_000490-tr-E2	-0.716025	3.84135	Maternal	2	SPU_000490
SPU_000490-tr-E3	-0.36602	0.805705	Maternal	3	SPU_000490
SPU_000490-tr-E4	0.0107968	0.0156249	Maternal	4	SPU_000490
SPU_000496-tr-E1	0.137016	0.106574	Maternal	1	SPU_000496
SPU_000496-tr-E2	-0.230085	0.000785308	Maternal	2	SPU_000496
SPU_000497-tr-E1	-0.259878	0.223567	Maternal	1	SPU_000497
SPU_000497-tr-E2	0.134938	0.10367	Maternal	2	SPU_000497
SPU_000497-tr-E3	0.0198398	0.00840449	Maternal	3	SPU_000497
SPU_000497-tr-E4	0.258447	0.191098	Maternal	4	SPU_000497
SPU_000497-tr-E5	-1.16458	1.44016	Maternal	5	SPU_000497
SPU_000501-tr-E1	-0.268336	0.108699	Maternal	1	SPU_000501
SPU_000501-tr-E10	0.0700082	0.0581241	Maternal	10	SPU_000501
SPU_000501-tr-E2	0.00902643	0.00724106	Maternal	2	SPU_000501
SPU_000501-tr-E3	0.18398	0.39294	Maternal	3	SPU_000501
SPU_000501-tr-E4	-0.303305	0.961801	Maternal	4	SPU_000501
SPU_000501-tr-E5	0.14427	0.105746	Maternal	5	SPU_000501
SPU_000501-tr-E6	0.0154826	0.0159955	Maternal	6	SPU_000501
SPU_000501-tr-E7	0.0633877	0.0480421	Maternal	7	SPU_000501
SPU_000501-tr-E8	-0.247729	0.651044	Maternal	8	SPU_000501
SPU_000502-tr-E1	0.300631	0.159571	Maternal	1	SPU_000502
SPU_000502-tr-E2	-0.15176	0.0906489	Maternal	2	SPU_000502
SPU_000509-tr-E2	0.363044	0.226387	Maternal	2	SPU_000509
SPU_000509-tr-E3	-0.0870778	0.175024	Maternal	3	SPU_000509
SPU_000509-tr-E4	0.0418484	0.0673434	Maternal	4	SPU_000509
SPU_000509-tr-E5	1.85832	4.54633	Maternal	5	SPU_000509
SPU_000509-tr-E6	-0.00158933	0.000132071	Maternal	6	SPU_000509
SPU_000509-tr-E7	0.0444471	0.00558023	Maternal	7	SPU_000509
SPU_000510-tr-E10	0.339921	0.169767	Maternal	10	SPU_000510
SPU_000510-tr-E11	0.742179	0.942107	Maternal	11	SPU_000510
SPU_000510-tr-E12	0.938444	2.83185	Maternal	12	SPU_000510
SPU_000510-tr-E14	-1.49953	5.61387	Maternal	14	SPU_000510
SPU_000510-tr-E15	-0.885662	1.18701	Maternal	15	SPU_000510
SPU_000510-tr-E2	0.516566	0.381848	Maternal	2	SPU_000510
SPU_000510-tr-E3	-1.27587	2.10196	Maternal	3	SPU_000510
SPU_000510-tr-E4	-0.0868663	0.325109	Maternal	4	SPU_000510
SPU_000510-tr-E5	1.24289	2.18061	Maternal	5	SPU_000510
SPU_000510-tr-E6	0.346457	0.305275	Maternal	6	SPU_000510
SPU_000510-tr-E7	-0.514748	1.79523	Maternal	7	SPU_000510
SPU_000510-tr-E8	0.194987	1.16806	Maternal	8	SPU_000510
SPU_000510-tr-E9	0.00548863	0.00180159	Maternal	9	SPU_000510
SPU_000512-tr-E11	-1.08272	1.54622	Maternal	11	SPU_000512
SPU_000512-tr-E14	0.556695	0.421765	Maternal	14	SPU_000512
SPU_000512-tr-E2	-0.707005	0.993238	Maternal	2	SPU_000512
SPU_000512-tr-E3	-0.248589	0.0838735	Maternal	3	SPU_000512
SPU_000512-tr-E4	0.906876	1.4078	Maternal	4	SPU_000512
SPU_000512-tr-E5	0.911596	1.41484	Maternal	5	SPU_000512
SPU_000512-tr-E6	-0.692924	0.672746	Maternal	6	SPU_000512
SPU_000512-tr-E9	1.31032	2.21979	Maternal	9	SPU_000512
SPU_000513-tr-E1	0.00740803	0.00140827	Maternal	1	SPU_000513
SPU_000513-tr-E10	-1.80157	4.55996	Maternal	10	SPU_000513
SPU_000513-tr-E11	1.81946	4.50322	Maternal	11	SPU_000513
SPU_000513-tr-E12	-0.047734	0.00948853	Maternal	12	SPU_000513
SPU_000513-tr-E13	-0.048203	0.0140562	Maternal	13	SPU_000513
SPU_000513-tr-E14	-0.184147	1.86965	Maternal	14	SPU_000513
SPU_000513-tr-E15	-0.241825	1.29693	Maternal	15	SPU_000513
SPU_000513-tr-E16	-0.0802687	0.201437	Maternal	16	SPU_000513
SPU_000513-tr-E17	-0.235958	2.04819	Maternal	17	SPU_000513
SPU_000513-tr-E18	-0.172918	0.621767	Maternal	18	SPU_000513
SPU_000513-tr-E19	-0.415999	5.57273	Maternal	19	SPU_000513
SPU_000513-tr-E2	0.436715	1.84239	Maternal	2	SPU_000513
SPU_000513-tr-E20	-0.291647	6.95879	Maternal	20	SPU_000513
SPU_000513-tr-E21	-0.384154	13.405	Maternal	21	SPU_000513
SPU_000513-tr-E22	-0.33249	0.740146	Maternal	22	SPU_000513
SPU_000513-tr-E23	-0.17457	2.53633	Maternal	23	SPU_000513
SPU_000513-tr-E24	-0.195462	1.46153	Maternal	24	SPU_000513
SPU_000513-tr-E25	-0.147669	1.98524	Maternal	25	SPU_000513
SPU_000513-tr-E26	-0.146412	1.93874	Maternal	26	SPU_000513
SPU_000513-tr-E27	-0.226478	2.4503	Maternal	27	SPU_000513
SPU_000513-tr-E28	-0.267207	8.59786	Maternal	28	SPU_000513
SPU_000513-tr-E29	-0.237543	6.04901	Maternal	29	SPU_000513
SPU_000513-tr-E3	0.906971	7.77332	Maternal	3	SPU_000513
SPU_000513-tr-E32	-0.0527113	0.164919	Maternal	32	SPU_000513
SPU_000513-tr-E33	0.0366628	0.235071	Maternal	33	SPU_000513
SPU_000513-tr-E4	-0.383666	0.730259	Maternal	4	SPU_000513
SPU_000513-tr-E6	-0.246645	2.61185	Maternal	6	SPU_000513
SPU_000513-tr-E7	-0.332554	4.85369	Maternal	7	SPU_000513
SPU_000513-tr-E8	-0.570809	13.8249	Maternal	8	SPU_000513
SPU_000513-tr-E9	-0.208527	2.0915	Maternal	9	SPU_000513
SPU_000518-tr-E1	0.355493	1.06563	Maternal	1	SPU_000518
SPU_000518-tr-E2	-0.08072	0.00920404	Maternal	2	SPU_000518
SPU_000518-tr-E3	0.252782	0.180605	Maternal	3	SPU_000518
SPU_000518-tr-E4	1.59476	4.1977	Maternal	4	SPU_000518
SPU_000518-tr-E5	-0.107572	0.0336664	Maternal	5	SPU_000518
SPU_000518-tr-E6	0.0510578	0.0347707	Maternal	6	SPU_000518
SPU_000518-tr-E7	-0.510326	2.34278	Maternal	7	SPU_000518
SPU_000518-tr-E8	0.215617	0.368968	Maternal	8	SPU_000518
SPU_000518-tr-E9	-0.290601	0.700087	Maternal	9	SPU_000518
SPU_000522-tr-E1	0.658784	1.31489	Maternal	1	SPU_000522
SPU_000522-tr-E2	-0.38056	0.19111	Maternal	2	SPU_000522
SPU_000522-tr-E4	-0.167535	0.4258	Maternal	4	SPU_000522
SPU_000522-tr-E5	-0.126137	0.177276	Maternal	5	SPU_000522
SPU_000522-tr-E6	-0.381597	0.637722	Maternal	6	SPU_000522
SPU_000522-tr-E7	0.0910285	0.0404566	Maternal	7	SPU_000522
SPU_000522-tr-E8	-0.278275	0.102419	Maternal	8	SPU_000522
SPU_000522-tr-E9	0.130587	0.509119	Maternal	9	SPU_000522
SPU_000523-tr-E1	0.314634	0.385703	Maternal	1	SPU_000523
SPU_000523-tr-E2	0.00551898	0.000802185	Maternal	2	SPU_000523
SPU_000523-tr-E3	-0.0480645	0.0515581	Maternal	3	SPU_000523
SPU_000525-tr-E1	0.965734	4.71942	Maternal	1	SPU_000525
SPU_000525-tr-E2	0.0222201	0.0115196	Maternal	2	SPU_000525
SPU_000525-tr-E3	0.0283393	0.0042028	Maternal	3	SPU_000525
SPU_000525-tr-E4	0.192078	0.304948	Maternal	4	SPU_000525
SPU_000525-tr-E5	-0.253895	2.43339	Maternal	5	SPU_000525
SPU_000525-tr-E6	0.0740921	0.291828	Maternal	6	SPU_000525
SPU_000526-tr-E1	0.0377522	0.048302	Maternal	1	SPU_000526
SPU_000526-tr-E10	-0.220116	0.458731	Maternal	10	SPU_000526
SPU_000526-tr-E11	-0.384825	0.268966	Maternal	11	SPU_000526
SPU_000526-tr-E12	0.0269613	0.0427488	Maternal	12	SPU_000526
SPU_000526-tr-E13	-0.0129035	0.0124393	Maternal	13	SPU_000526
SPU_000526-tr-E14	0.0676416	0.216301	Maternal	14	SPU_000526
SPU_000526-tr-E15	0.0453678	0.131006	Maternal	15	SPU_000526
SPU_000526-tr-E16	-0.10703	0.760902	Maternal	16	SPU_000526
SPU_000526-tr-E17	0.163057	1.51542	Maternal	17	SPU_000526
SPU_000526-tr-E18	-0.197203	1.60009	Maternal	18	SPU_000526
SPU_000526-tr-E19	-0.0594511	0.274374	Maternal	19	SPU_000526
SPU_000526-tr-E2	0.466786	0.185714	Maternal	2	SPU_000526
SPU_000526-tr-E20	0.167636	1.30343	Maternal	20	SPU_000526
SPU_000526-tr-E21	0.040067	0.0984507	Maternal	21	SPU_000526
SPU_000526-tr-E22	0.0196338	0.0386666	Maternal	22	SPU_000526
SPU_000526-tr-E23	-0.0409946	0.14657	Maternal	23	SPU_000526
SPU_000526-tr-E24	0.0784802	0.275367	Maternal	24	SPU_000526
SPU_000526-tr-E25	-0.126561	1.20914	Maternal	25	SPU_000526
SPU_000526-tr-E3	0.0125385	0.0130299	Maternal	3	SPU_000526
SPU_000526-tr-E4	0.0716599	0.222204	Maternal	4	SPU_000526
SPU_000526-tr-E5	-0.312721	2.3263	Maternal	5	SPU_000526
SPU_000526-tr-E6	1.35966	2.543	Maternal	6	SPU_000526
SPU_000526-tr-E7	0.292352	0.314112	Maternal	7	SPU_000526
SPU_000526-tr-E8	-0.0574678	0.292806	Maternal	8	SPU_000526
SPU_000526-tr-E9	0.231915	1.90408	Maternal	9	SPU_000526
SPU_000528-tr-E1	0.917904	1.42788	Maternal	1	SPU_000528
SPU_000528-tr-E3	-0.324961	0.204391	Maternal	3	SPU_000528
SPU_000528-tr-E4	-1.27854	2.18777	Maternal	4	SPU_000528
SPU_000528-tr-E5	0.589529	0.883736	Maternal	5	SPU_000528
SPU_000529-tr-E1	0.37888	0.978446	Maternal	1	SPU_000529
SPU_000529-tr-E10	-0.910088	1.41841	Maternal	10	SPU_000529
SPU_000529-tr-E11	-0.0356782	0.0129609	Maternal	11	SPU_000529
SPU_000529-tr-E2	0.155134	0.124243	Maternal	2	SPU_000529
SPU_000529-tr-E3	0.391271	0.608376	Maternal	3	SPU_000529
SPU_000529-tr-E4	1.16499	3.28236	Maternal	4	SPU_000529
SPU_000529-tr-E5	-0.704315	1.29912	Maternal	5	SPU_000529
SPU_000529-tr-E6	-0.672282	0.9795	Maternal	6	SPU_000529
SPU_000529-tr-E7	-0.118313	0.00830401	Maternal	7	SPU_000529
SPU_000529-tr-E8	0.3926	0.9598	Maternal	8	SPU_000529
SPU_000529-tr-E9	0.543656	0.888754	Maternal	9	SPU_000529
SPU_000531-tr-E10	-0.796435	1.1244	Maternal	10	SPU_000531
SPU_000531-tr-E12	-0.732625	1.01174	Maternal	12	SPU_000531
SPU_000531-tr-E14	0.0765349	0.0451747	Maternal	14	SPU_000531
SPU_000531-tr-E15	0.733233	1.0547	Maternal	15	SPU_000531
SPU_000531-tr-E16	-0.530351	0.799993	Maternal	16	SPU_000531
SPU_000531-tr-E17	-0.228548	0.0659509	Maternal	17	SPU_000531
SPU_000531-tr-E18	-0.0921802	0.164677	Maternal	18	SPU_000531
SPU_000531-tr-E19	-0.51483	0.302741	Maternal	19	SPU_000531
SPU_000531-tr-E2	0.12132	0.0170264	Maternal	2	SPU_000531
SPU_000531-tr-E20	-0.02083	0.0030677	Maternal	20	SPU_000531
SPU_000531-tr-E3	-0.537011	0.618844	Maternal	3	SPU_000531
SPU_000531-tr-E4	1.60513	3.40673	Maternal	4	SPU_000531
SPU_000531-tr-E5	0.425361	0.591763	Maternal	5	SPU_000531
SPU_000531-tr-E8	0.143636	0.400118	Maternal	8	SPU_000531
SPU_000531-tr-E9	-0.095412	0.0912864	Maternal	9	SPU_000531
SPU_000532-tr-E10	-1.1927	0.485265	Maternal	10	SPU_000532
SPU_000532-tr-E2	-0.416975	0.527862	Maternal	2	SPU_000532
SPU_000532-tr-E9	0.169078	1.19296	Maternal	9	SPU_000532
SPU_000539-tr-E1	0.185749	1.12812	Maternal	1	SPU_000539
SPU_000539-tr-E2	-0.253154	0.167708	Maternal	2	SPU_000539
SPU_000539-tr-E3	0.0633213	0.162306	Maternal	3	SPU_000539
SPU_000539-tr-E4	-0.0199384	0.0507885	Maternal	4	SPU_000539
SPU_000544-tr-E1	0.506747	0.337388	Maternal	1	SPU_000544
SPU_000544-tr-E10	0.0174286	0.00284156	Maternal	10	SPU_000544
SPU_000544-tr-E11	-0.838586	1.14907	Maternal	11	SPU_000544
SPU_000544-tr-E12	-0.230477	0.686122	Maternal	12	SPU_000544
SPU_000544-tr-E13	0.138336	0.0839302	Maternal	13	SPU_000544
SPU_000544-tr-E14	0.0760689	0.169495	Maternal	14	SPU_000544
SPU_000544-tr-E15	-0.0742369	0.0775113	Maternal	15	SPU_000544
SPU_000544-tr-E16	-0.227847	0.265121	Maternal	16	SPU_000544
SPU_000544-tr-E17	-0.855487	1.37477	Maternal	17	SPU_000544
SPU_000544-tr-E18	0.439672	2.97389	Maternal	18	SPU_000544
SPU_000544-tr-E3	-0.831415	1.00997	Maternal	3	SPU_000544
SPU_000544-tr-E4	-0.0403128	0.00667629	Maternal	4	SPU_000544
SPU_000544-tr-E5	0.0177285	0.00253575	Maternal	5	SPU_000544
SPU_000544-tr-E6	1.62897	3.65352	Maternal	6	SPU_000544
SPU_000544-tr-E7	-0.330706	0.552607	Maternal	7	SPU_000544
SPU_000544-tr-E8	-0.0673371	0.0249432	Maternal	8	SPU_000544
SPU_000544-tr-E9	0.00688083	7.21888e-05	Maternal	9	SPU_000544
SPU_000545-tr-E1	-0.0266125	0.0170123	Maternal	1	SPU_000545
SPU_000545-tr-E10	-0.2539	0.145437	Maternal	10	SPU_000545
SPU_000545-tr-E12	0.608923	0.773595	Maternal	12	SPU_000545
SPU_000545-tr-E13	0.0166382	0.000259936	Maternal	13	SPU_000545
SPU_000545-tr-E14	-0.32111	0.658736	Maternal	14	SPU_000545
SPU_000545-tr-E15	0.0108023	0.000791106	Maternal	15	SPU_000545
SPU_000545-tr-E17	-0.187115	2.25351	Maternal	17	SPU_000545
SPU_000545-tr-E18	-0.135306	0.296891	Maternal	18	SPU_000545
SPU_000545-tr-E3	0.981522	1.21197	Maternal	3	SPU_000545
SPU_000545-tr-E4	-0.407185	0.721102	Maternal	4	SPU_000545
SPU_000545-tr-E5	0.250579	1.04741	Maternal	5	SPU_000545
SPU_000545-tr-E6	0.38794	1.628	Maternal	6	SPU_000545
SPU_000545-tr-E7	-0.570707	1.70515	Maternal	7	SPU_000545
SPU_000545-tr-E8	0.706682	1.87127	Maternal	8	SPU_000545
SPU_000545-tr-E9	0.142217	1.02134	Maternal	9	SPU_000545
SPU_000546-tr-E2	1.01103	0.968115	Maternal	2	SPU_000546
SPU_000546-tr-E3	-0.721078	1.382	Maternal	3	SPU_000546
SPU_000546-tr-E4	-0.129224	0.0685184	Maternal	4	SPU_000546
SPU_000548-tr-E1	0.340304	2.80322	Maternal	1	SPU_000548
SPU_000548-tr-E10	-0.499625	0.899016	Maternal	10	SPU_000548
SPU_000548-tr-E11	-0.415171	1.54138	Maternal	11	SPU_000548
SPU_000548-tr-E13	-0.0681518	0.142023	Maternal	13	SPU_000548
SPU_000548-tr-E2	0.827528	1.2746	Maternal	2	SPU_000548
SPU_000548-tr-E3	0.857299	1.36272	Maternal	3	SPU_000548
SPU_000548-tr-E5	0.86202	1.36961	Maternal	5	SPU_000548
SPU_000548-tr-E6	-0.298927	0.277414	Maternal	6	SPU_000548
SPU_000548-tr-E7	-0.316869	1.04325	Maternal	7	SPU_000548
SPU_000548-tr-E9	0.287196	0.501692	Maternal	9	SPU_000548
SPU_000551-tr-E1	0.346326	0.958037	Maternal	1	SPU_000551
SPU_000551-tr-E3	-0.181221	0.326452	Maternal	3	SPU_000551
SPU_000551-tr-E4	-0.45896	0.748482	Maternal	4	SPU_000551
SPU_000551-tr-E5	-0.0630631	0.155642	Maternal	5	SPU_000551
SPU_000551-tr-E6	0.098621	0.337746	Maternal	6	SPU_000551
SPU_000552-tr-E1	-0.185734	3.09422	Maternal	1	SPU_000552
SPU_000552-tr-E2	-0.0562659	0.000562486	Maternal	2	SPU_000552
SPU_000552-tr-E3	0.105471	0.521552	Maternal	3	SPU_000552
SPU_000552-tr-E4	0.00235514	0.000967679	Maternal	4	SPU_000552
SPU_000554-tr-E1	-0.460569	0.741871	Maternal	1	SPU_000554
SPU_000554-tr-E10	0.233109	0.102439	Maternal	10	SPU_000554
SPU_000554-tr-E11	0.0430335	0.0476566	Maternal	11	SPU_000554
SPU_000554-tr-E12	-0.60154	0.965581	Maternal	12	SPU_000554
SPU_000554-tr-E13	-0.14492	0.30731	Maternal	13	SPU_000554
SPU_000554-tr-E14	0.120185	0.102532	Maternal	14	SPU_000554
SPU_000554-tr-E15	0.210147	1.65265	Maternal	15	SPU_000554
SPU_000554-tr-E17	1.06595	1.56977	Maternal	17	SPU_000554
SPU_000554-tr-E2	0.119733	0.140881	Maternal	2	SPU_000554
SPU_000554-tr-E3	0.612854	2.42566	Maternal	3	SPU_000554
SPU_000554-tr-E4	-0.497785	2.11095	Maternal	4	SPU_000554
SPU_000554-tr-E5	0.543107	1.03443	Maternal	5	SPU_000554
SPU_000554-tr-E6	-0.72345	11.7919	Maternal	6	SPU_000554
SPU_000554-tr-E7	0.138861	0.278262	Maternal	7	SPU_000554
SPU_000554-tr-E8	0.067402	0.0259362	Maternal	8	SPU_000554
SPU_000554-tr-E9	0.241726	1.08255	Maternal	9	SPU_000554
SPU_000555-tr-E1	-0.0190175	0.0164938	Maternal	1	SPU_000555
SPU_000555-tr-E3	1.54709	3.14165	Maternal	3	SPU_000555
SPU_000555-tr-E4	0.896234	1.31158	Maternal	4	SPU_000555
SPU_000555-tr-E5	0.0504114	0.00436036	Maternal	5	SPU_000555
SPU_000558-tr-E1	0.4355	0.0649313	Maternal	1	SPU_000558
SPU_000558-tr-E2	-0.327048	0.456003	Maternal	2	SPU_000558
SPU_000560-tr-E1	-0.141653	0.0712532	Maternal	1	SPU_000560
SPU_000560-tr-E2	0.184645	0.559103	Maternal	2	SPU_000560
SPU_000560-tr-E3	0.0573166	0.0114729	Maternal	3	SPU_000560
SPU_000560-tr-E4	-0.733025	2.47454	Maternal	4	SPU_000560
SPU_000562-tr-E1	0.217998	1.13667	Maternal	1	SPU_000562
SPU_000562-tr-E2	-0.0352958	0.0979436	Maternal	2	SPU_000562
SPU_000563-tr-E10	-0.388883	1.27037	Maternal	10	SPU_000563
SPU_000563-tr-E11	0.0301788	0.0753989	Maternal	11	SPU_000563
SPU_000563-tr-E2	0.304732	2.9353	Maternal	2	SPU_000563
SPU_000563-tr-E3	-0.128148	0.396844	Maternal	3	SPU_000563
SPU_000563-tr-E4	-0.222983	0.915417	Maternal	4	SPU_000563
SPU_000563-tr-E5	-0.15603	0.042731	Maternal	5	SPU_000563
SPU_000563-tr-E6	0.256719	0.455753	Maternal	6	SPU_000563
SPU_000563-tr-E7	0.0300692	0.00565304	Maternal	7	SPU_000563
SPU_000563-tr-E8	0.154466	0.108122	Maternal	8	SPU_000563
SPU_000563-tr-E9	-0.15424	0.625912	Maternal	9	SPU_000563
SPU_000565-tr-E1	-0.302409	0.659726	Maternal	1	SPU_000565
SPU_000565-tr-E10	0.154729	0.298395	Maternal	10	SPU_000565
SPU_000565-tr-E11	0.0118416	0.0171393	Maternal	11	SPU_000565
SPU_000565-tr-E2	0.402746	0.442685	Maternal	2	SPU_000565
SPU_000565-tr-E3	-0.0681191	0.0256667	Maternal	3	SPU_000565
SPU_000565-tr-E4	-0.291261	1.26168	Maternal	4	SPU_000565
SPU_000565-tr-E5	0.16347	0.213174	Maternal	5	SPU_000565
SPU_000565-tr-E6	-0.337352	2.10079	Maternal	6	SPU_000565
SPU_000565-tr-E7	1.17818	2.28567	Maternal	7	SPU_000565
SPU_000565-tr-E8	0.573449	1.45085	Maternal	8	SPU_000565
SPU_000565-tr-E9	0.0608319	0.0907997	Maternal	9	SPU_000565
SPU_000566-tr-E1	-0.149113	0.29589	Maternal	1	SPU_000566
SPU_000566-tr-E10	0.180526	0.0514689	Maternal	10	SPU_000566
SPU_000566-tr-E11	-1.01742	2.67274	Maternal	11	SPU_000566
SPU_000566-tr-E12	-0.008241	0.00972038	Maternal	12	SPU_000566
SPU_000566-tr-E9	0.437328	1.2679	Maternal	9	SPU_000566
SPU_000568-tr-E1	0.561297	1.13419	Maternal	1	SPU_000568
SPU_000568-tr-E2	0.309117	1.25411	Maternal	2	SPU_000568
SPU_000568-tr-E3	0.58977	1.57857	Maternal	3	SPU_000568
SPU_000568-tr-E4	-1.14916	9.10217	Maternal	4	SPU_000568
SPU_000573-tr-E10	0.0597121	0.481813	Maternal	10	SPU_000573
SPU_000573-tr-E2	0.699681	1.22603	Maternal	2	SPU_000573
SPU_000573-tr-E3	-0.319751	5.58547	Maternal	3	SPU_000573
SPU_000573-tr-E4	-0.569267	0.331741	Maternal	4	SPU_000573
SPU_000573-tr-E5	0.334891	0.408755	Maternal	5	SPU_000573
SPU_000573-tr-E6	-0.120757	0.346562	Maternal	6	SPU_000573
SPU_000573-tr-E7	-0.275834	1.74288	Maternal	7	SPU_000573
SPU_000573-tr-E8	0.0154151	0.014322	Maternal	8	SPU_000573
SPU_000573-tr-E9	0.63488	1.09667	Maternal	9	SPU_000573
SPU_000579-tr-E1	0.681645	0.172676	Maternal	1	SPU_000579
SPU_000579-tr-E2	-0.560621	1.27801	Maternal	2	SPU_000579
SPU_000582-tr-E12	-0.15576	0.0429746	Maternal	12	SPU_000582
SPU_000582-tr-E14	1.00532	1.50029	Maternal	14	SPU_000582
SPU_000582-tr-E15	-1.01743	1.71563	Maternal	15	SPU_000582
SPU_000582-tr-E2	-1.05819	1.5697	Maternal	2	SPU_000582
SPU_000582-tr-E3	1.02288	1.52756	Maternal	3	SPU_000582
SPU_000582-tr-E5	-0.616189	0.933277	Maternal	5	SPU_000582
SPU_000582-tr-E9	1.98878	4.62921	Maternal	9	SPU_000582
SPU_000583-tr-E2	1.54085	2.08491	Maternal	2	SPU_000583
SPU_000583-tr-E3	-0.900181	1.90145	Maternal	3	SPU_000583
SPU_000586-tr-E1	-0.362295	2.35954	Maternal	1	SPU_000586
SPU_000586-tr-E2	-0.0138013	0.00136619	Maternal	2	SPU_000586
SPU_000586-tr-E3	0.770388	4.35079	Maternal	3	SPU_000586
SPU_000586-tr-E4	-0.0802	0.0889861	Maternal	4	SPU_000586
SPU_000586-tr-E5	0.0423054	0.064441	Maternal	5	SPU_000586
SPU_000588-tr-E1	1.19902	2.31102	Maternal	1	SPU_000588
SPU_000588-tr-E2	-0.214695	0.189617	Maternal	2	SPU_000588
SPU_000590-tr-E1	0.0152518	0.00163151	Maternal	1	SPU_000590
SPU_000590-tr-E10	0.154126	0.432565	Maternal	10	SPU_000590
SPU_000590-tr-E2	-0.186314	0.441107	Maternal	2	SPU_000590
SPU_000590-tr-E3	1.41541	2.51553	Maternal	3	SPU_000590
SPU_000590-tr-E4	-0.710519	0.865536	Maternal	4	SPU_000590
SPU_000590-tr-E5	-0.0799226	0.145053	Maternal	5	SPU_000590
SPU_000590-tr-E6	0.528436	0.579765	Maternal	6	SPU_000590
SPU_000590-tr-E7	-0.292501	0.217043	Maternal	7	SPU_000590
SPU_000590-tr-E8	0.0793949	0.131304	Maternal	8	SPU_000590
SPU_000590-tr-E9	-0.207771	0.209346	Maternal	9	SPU_000590
SPU_000591-tr-E2	0.440497	2.46164	Maternal	2	SPU_000591
SPU_000591-tr-E3	-0.0119772	0.0189848	Maternal	3	SPU_000591
SPU_000592-tr-E1	-0.0493119	0.0342272	Maternal	1	SPU_000592
SPU_000592-tr-E2	-0.325591	4.33007	Maternal	2	SPU_000592
SPU_000592-tr-E3	0.0557351	0.36061	Maternal	3	SPU_000592
SPU_000593-tr-E1	-0.69245	1.03688	Maternal	1	SPU_000593
SPU_000593-tr-E2	-0.0393014	0.00811785	Maternal	2	SPU_000593
SPU_000593-tr-E3	0.383853	0.177492	Maternal	3	SPU_000593
SPU_000593-tr-E4	-1.47544	2.90109	Maternal	4	SPU_000593
SPU_000593-tr-E5	-0.116463	0.0554491	Maternal	5	SPU_000593
SPU_000594-tr-E1	0.0949997	0.106153	Maternal	1	SPU_000594
SPU_000594-tr-E2	-0.625642	1.71714	Maternal	2	SPU_000594
SPU_000594-tr-E3	1.33303	2.99191	Maternal	3	SPU_000594
SPU_000594-tr-E4	0.0538358	0.0599726	Maternal	4	SPU_000594
SPU_000596-tr-E1	-0.156741	0.693092	Maternal	1	SPU_000596
SPU_000596-tr-E2	2.18485	5.80995	Maternal	2	SPU_000596
SPU_000596-tr-E3	0.138279	0.405193	Maternal	3	SPU_000596
SPU_000597-tr-E1	-0.13672	0.647651	Maternal	1	SPU_000597
SPU_000597-tr-E2	-0.203242	1.29223	Maternal	2	SPU_000597
SPU_000597-tr-E3	-0.258502	0.114397	Maternal	3	SPU_000597
SPU_000597-tr-E4	0.329886	0.874203	Maternal	4	SPU_000597
SPU_000597-tr-E5	0.784891	2.49926	Maternal	5	SPU_000597
SPU_000597-tr-E6	-0.240081	2.78695	Maternal	6	SPU_000597
SPU_000597-tr-E7	-0.187672	2.15311	Maternal	7	SPU_000597
SPU_000597-tr-E8	-0.137037	2.24116	Maternal	8	SPU_000597
SPU_000597-tr-E9	0.0280493	0.129653	Maternal	9	SPU_000597
SPU_000600-tr-E2	0.0140195	0.0224164	Maternal	2	SPU_000600
SPU_000600-tr-E3	0.0507478	0.22481	Maternal	3	SPU_000600
SPU_000600-tr-E4	-0.102608	0.905571	Maternal	4	SPU_000600
SPU_000604-tr-E1	2.1025	5.89841	Maternal	1	SPU_000604
SPU_000604-tr-E2	0.805184	3.12164	Maternal	2	SPU_000604
SPU_000604-tr-E3	0.128407	0.0272929	Maternal	3	SPU_000604
SPU_000604-tr-E4	0.254068	0.322716	Maternal	4	SPU_000604
SPU_000604-tr-E5	-0.0564637	0.234235	Maternal	5	SPU_000604
SPU_000607-tr-E10	0.502553	5.462	Maternal	10	SPU_000607
SPU_000607-tr-E11	3.12175	14.6503	Maternal	11	SPU_000607
SPU_000607-tr-E12	0.205421	2.43542	Maternal	12	SPU_000607
SPU_000607-tr-E13	-0.333034	4.06647	Maternal	13	SPU_000607
SPU_000607-tr-E14	-0.0343322	0.060026	Maternal	14	SPU_000607
SPU_000607-tr-E15	-0.276075	0.930601	Maternal	15	SPU_000607
SPU_000607-tr-E16	-0.114293	0.537877	Maternal	16	SPU_000607
SPU_000607-tr-E18	0.740236	1.39094	Maternal	18	SPU_000607
SPU_000607-tr-E19	-0.160034	0.489617	Maternal	19	SPU_000607
SPU_000607-tr-E2	-0.0565483	0.155076	Maternal	2	SPU_000607
SPU_000607-tr-E20	-0.0274126	0.00223447	Maternal	20	SPU_000607
SPU_000607-tr-E21	-0.0250587	0.0176716	Maternal	21	SPU_000607
SPU_000607-tr-E22	0.518083	1.83541	Maternal	22	SPU_000607
SPU_000607-tr-E23	-0.0418996	0.20002	Maternal	23	SPU_000607
SPU_000607-tr-E24	0.152723	0.872471	Maternal	24	SPU_000607
SPU_000607-tr-E25	0.0590508	0.0755955	Maternal	25	SPU_000607
SPU_000607-tr-E26	-0.116371	0.204863	Maternal	26	SPU_000607
SPU_000607-tr-E3	0.0662923	0.039909	Maternal	3	SPU_000607
SPU_000607-tr-E4	0.20762	2.09282	Maternal	4	SPU_000607
SPU_000607-tr-E5	0.784299	1.07488	Maternal	5	SPU_000607
SPU_000607-tr-E7	-0.0743591	0.171438	Maternal	7	SPU_000607
SPU_000607-tr-E8	-0.251046	0.237822	Maternal	8	SPU_000607
SPU_000607-tr-E9	-1.71476	3.717	Maternal	9	SPU_000607
SPU_000610-tr-E1	1.05231	1.85259	Maternal	1	SPU_000610
SPU_000610-tr-E2	0.374827	0.178652	Maternal	2	SPU_000610
SPU_000610-tr-E3	-0.377943	0.180787	Maternal	3	SPU_000610
SPU_000610-tr-E4	1.41197	2.76084	Maternal	4	SPU_000610
SPU_000610-tr-E5	0.155053	0.0976566	Maternal	5	SPU_000610
SPU_000610-tr-E6	-0.180005	0.683169	Maternal	6	SPU_000610
SPU_000610-tr-E7	1.31895	2.49412	Maternal	7	SPU_000610
SPU_000611-tr-E10	0.555101	1.7985	Maternal	10	SPU_000611
SPU_000611-tr-E11	-0.924195	2.7796	Maternal	11	SPU_000611
SPU_000611-tr-E12	0.0733743	0.0284246	Maternal	12	SPU_000611
SPU_000611-tr-E13	0.144832	0.11851	Maternal	13	SPU_000611
SPU_000611-tr-E14	-0.553754	0.570937	Maternal	14	SPU_000611
SPU_000611-tr-E15	1.71719	3.94574	Maternal	15	SPU_000611
SPU_000611-tr-E16	-0.0142874	0.00100414	Maternal	16	SPU_000611
SPU_000611-tr-E17	-0.17869	0.0295934	Maternal	17	SPU_000611
SPU_000611-tr-E18	0.257423	0.346975	Maternal	18	SPU_000611
SPU_000611-tr-E2	0.23031	0.115272	Maternal	2	SPU_000611
SPU_000611-tr-E3	0.448269	0.296064	Maternal	3	SPU_000611
SPU_000611-tr-E4	0.151978	0.120808	Maternal	4	SPU_000611
SPU_000611-tr-E5	0.403977	0.332345	Maternal	5	SPU_000611
SPU_000611-tr-E6	0.377871	0.808889	Maternal	6	SPU_000611
SPU_000611-tr-E7	-0.137627	0.109147	Maternal	7	SPU_000611
SPU_000611-tr-E8	-0.142041	0.440879	Maternal	8	SPU_000611
SPU_000611-tr-E9	-0.714473	1.4656	Maternal	9	SPU_000611
SPU_000612-tr-E1	-0.168825	0.0449139	Maternal	1	SPU_000612
SPU_000612-tr-E2	1.80143	4.08599	Maternal	2	SPU_000612
SPU_000612-tr-E3	-0.61047	0.462006	Maternal	3	SPU_000612
SPU_000616-tr-E1	-0.183041	0.02342	Maternal	1	SPU_000616
SPU_000616-tr-E12	0.720662	0.791748	Maternal	12	SPU_000616
SPU_000616-tr-E13	0.698423	1.1914	Maternal	13	SPU_000616
SPU_000616-tr-E14	1.11223	2.83929	Maternal	14	SPU_000616
SPU_000616-tr-E15	0.0280138	0.00759221	Maternal	15	SPU_000616
SPU_000616-tr-E16	-1.18651	3.49754	Maternal	16	SPU_000616
SPU_000616-tr-E4	0.619902	1.08517	Maternal	4	SPU_000616
SPU_000620-tr-E1	-0.0850938	0.372767	Maternal	1	SPU_000620
SPU_000620-tr-E10	0.172541	1.46044	Maternal	10	SPU_000620
SPU_000620-tr-E11	-0.0138442	0.0262521	Maternal	11	SPU_000620
SPU_000620-tr-E2	-0.0411225	0.129836	Maternal	2	SPU_000620
SPU_000620-tr-E3	0.999204	1.56727	Maternal	3	SPU_000620
SPU_000620-tr-E4	0.213629	0.01572	Maternal	4	SPU_000620
SPU_000620-tr-E5	0.556805	8.79176	Maternal	5	SPU_000620
SPU_000620-tr-E6	0.192443	0.0762614	Maternal	6	SPU_000620
SPU_000620-tr-E7	-0.114079	0.877353	Maternal	7	SPU_000620
SPU_000620-tr-E8	0.621627	0.400174	Maternal	8	SPU_000620
SPU_000620-tr-E9	0.0694125	0.142067	Maternal	9	SPU_000620
SPU_000621-tr-E1	-0.183504	0.0774493	Maternal	1	SPU_000621
SPU_000621-tr-E10	-0.0964554	0.418791	Maternal	10	SPU_000621
SPU_000621-tr-E11	-0.0705427	0.391	Maternal	11	SPU_000621
SPU_000621-tr-E12	-0.0158353	0.0396211	Maternal	12	SPU_000621
SPU_000621-tr-E13	0.107944	1.81356	Maternal	13	SPU_000621
SPU_000621-tr-E2	0.0869112	0.254074	Maternal	2	SPU_000621
SPU_000621-tr-E3	-0.093248	0.131158	Maternal	3	SPU_000621
SPU_000621-tr-E4	-0.0197191	0.029814	Maternal	4	SPU_000621
SPU_000621-tr-E5	-0.250086	0.996142	Maternal	5	SPU_000621
SPU_000621-tr-E6	-0.414112	6.30592	Maternal	6	SPU_000621
SPU_000621-tr-E7	-0.224554	1.74681	Maternal	7	SPU_000621
SPU_000621-tr-E8	-0.0701446	0.623746	Maternal	8	SPU_000621
SPU_000621-tr-E9	-0.247081	5.71556	Maternal	9	SPU_000621
SPU_000624-tr-E3	-0.0227462	0.834018	Maternal	3	SPU_000624
SPU_000624-tr-E4	-0.297275	1.18174	Maternal	4	SPU_000624
SPU_000624-tr-E5	-1.08281	2.60835	Maternal	5	SPU_000624
SPU_000624-tr-E6	0.221555	0.283718	Maternal	6	SPU_000624
SPU_000629-tr-E2	0.104896	0.506167	Maternal	2	SPU_000629
SPU_000629-tr-E3	0.803056	1.29485	Maternal	3	SPU_000629
SPU_000629-tr-E4	-0.562701	1.89594	Maternal	4	SPU_000629
SPU_000629-tr-E5	0.0246304	0.0114669	Maternal	5	SPU_000629
SPU_000629-tr-E6	-0.0646122	0.0325487	Maternal	6	SPU_000629
SPU_000629-tr-E7	-0.0499419	0.13951	Maternal	7	SPU_000629
SPU_000630-tr-E1	1.50077	3.87683	Maternal	1	SPU_000630
SPU_000630-tr-E2	-0.612224	0.395765	Maternal	2	SPU_000630
SPU_000630-tr-E3	-0.15273	0.0314809	Maternal	3	SPU_000630
SPU_000630-tr-E4	-0.405914	0.709803	Maternal	4	SPU_000630
SPU_000630-tr-E6	-0.0538969	0.00259078	Maternal	6	SPU_000630
SPU_000630-tr-E7	-0.620866	0.757635	Maternal	7	SPU_000630
SPU_000630-tr-E8	0.0219105	0.0110797	Maternal	8	SPU_000630
SPU_000631-tr-E1	-0.182129	0.176843	Maternal	1	SPU_000631
SPU_000631-tr-E2	0.0918469	0.0259161	Maternal	2	SPU_000631
SPU_000631-tr-E3	0.0208171	0.00977275	Maternal	3	SPU_000631
SPU_000632-tr-E1	-0.418123	2.59321	Maternal	1	SPU_000632
SPU_000632-tr-E11	-0.987623	20.5131	Maternal	11	SPU_000632
SPU_000632-tr-E2	0.179135	0.0489431	Maternal	2	SPU_000632
SPU_000632-tr-E3	0.535276	3.19329	Maternal	3	SPU_000632
SPU_000632-tr-E4	0.384115	4.75794	Maternal	4	SPU_000632
SPU_000632-tr-E5	-0.159503	0.108707	Maternal	5	SPU_000632
SPU_000632-tr-E7	0.416088	2.03365	Maternal	7	SPU_000632
SPU_000632-tr-E8	0.577811	1.49652	Maternal	8	SPU_000632
SPU_000632-tr-E9	0.143906	0.329328	Maternal	9	SPU_000632
SPU_000634-tr-E1	0.202769	1.34231	Maternal	1	SPU_000634
SPU_000634-tr-E2	-0.329044	0.209512	Maternal	2	SPU_000634
SPU_000634-tr-E3	-0.0346836	0.015686	Maternal	3	SPU_000634
SPU_000634-tr-E4	-0.420165	3.06262	Maternal	4	SPU_000634
SPU_000634-tr-E5	1.02741	1.51446	Maternal	5	SPU_000634
SPU_000634-tr-E6	-0.0224059	0.00808927	Maternal	6	SPU_000634
SPU_000635-tr-E1	0.504421	0.790854	Maternal	1	SPU_000635
SPU_000635-tr-E10	-0.552029	1.89081	Maternal	10	SPU_000635
SPU_000635-tr-E12	0.969813	1.60316	Maternal	12	SPU_000635
SPU_000635-tr-E13	-0.192965	0.19677	Maternal	13	SPU_000635
SPU_000635-tr-E2	-0.337128	0.213726	Maternal	2	SPU_000635
SPU_000635-tr-E3	-0.316671	0.218075	Maternal	3	SPU_000635
SPU_000635-tr-E5	-0.0962869	0.0494168	Maternal	5	SPU_000635
SPU_000635-tr-E6	0.919504	3.14659	Maternal	6	SPU_000635
SPU_000635-tr-E7	-0.536911	0.443865	Maternal	7	SPU_000635
SPU_000635-tr-E8	0.49505	0.116697	Maternal	8	SPU_000635
SPU_000635-tr-E9	-0.434462	0.865936	Maternal	9	SPU_000635
SPU_000636-tr-E1	1.14872	1.26975	Maternal	1	SPU_000636
SPU_000636-tr-E2	-0.313132	0.231255	Maternal	2	SPU_000636
SPU_000636-tr-E3	-0.304411	0.211188	Maternal	3	SPU_000636
SPU_000638-tr-E1	0.132967	0.0184845	Maternal	1	SPU_000638
SPU_000638-tr-E4	-0.116985	0.334361	Maternal	4	SPU_000638
SPU_000638-tr-E5	-0.37851	0.765149	Maternal	5	SPU_000638
SPU_000638-tr-E6	0.378288	0.405978	Maternal	6	SPU_000638
SPU_000638-tr-E7	1.06873	1.50266	Maternal	7	SPU_000638
SPU_000638-tr-E8	-0.0249284	0.00610472	Maternal	8	SPU_000638
SPU_000638-tr-E9	0.0112766	0.0139463	Maternal	9	SPU_000638
SPU_000639-tr-E1	0.0573998	0.115857	Maternal	1	SPU_000639
SPU_000639-tr-E2	0.222928	0.457962	Maternal	2	SPU_000639
SPU_000639-tr-E3	-0.0415016	0.12993	Maternal	3	SPU_000639
SPU_000640-tr-E1	0.130502	0.0307564	Maternal	1	SPU_000640
SPU_000640-tr-E2	0.340288	2.01527	Maternal	2	SPU_000640
SPU_000640-tr-E3	-0.473956	3.19235	Maternal	3	SPU_000640
SPU_000640-tr-E4	0.548819	3.78629	Maternal	4	SPU_000640
SPU_000640-tr-E5	1.0027	1.72277	Maternal	5	SPU_000640
SPU_000640-tr-E6	0.609021	0.518483	Maternal	6	SPU_000640
SPU_000640-tr-E7	0.196492	0.46326	Maternal	7	SPU_000640
SPU_000640-tr-E8	0.158969	0.510079	Maternal	8	SPU_000640
[truncated: 77,330 more rows]

## Sheet: Dev_DEU
exon_id	exon_coeff	exon_pval	Treat	exon_num	geneid
SPU_000004-tr-E1	0.804668	0.575906	Developmental	1	SPU_000004
SPU_000004-tr-E3	-0.468977	0.917803	Developmental	3	SPU_000004
SPU_000004-tr-E5	1.21512	1.62137	Developmental	5	SPU_000004
SPU_000004-tr-E6	-1.13968	2.27176	Developmental	6	SPU_000004
SPU_000006-tr-E2	0.0592176	0.0752	Developmental	2	SPU_000006
SPU_000006-tr-E3	-0.475461	0.0687909	Developmental	3	SPU_000006
SPU_000006-tr-E5	-0.180417	0.00765209	Developmental	5	SPU_000006
SPU_000007-tr-E2	0.214441	0.162907	Developmental	2	SPU_000007
SPU_000007-tr-E3	0.3108	0.411151	Developmental	3	SPU_000007
SPU_000007-tr-E4	-0.098073	0.229944	Developmental	4	SPU_000007
SPU_000009-tr-E1	0.483695	0.485089	Developmental	1	SPU_000009
SPU_000009-tr-E3	-1.358	3.05053	Developmental	3	SPU_000009
SPU_000010-tr-E2	0.0725339	0.566518	Developmental	2	SPU_000010
SPU_000010-tr-E4	0.0425005	0.000527024	Developmental	4	SPU_000010
SPU_000011-tr-E1	0.689849	1.12365	Developmental	1	SPU_000011
SPU_000011-tr-E12	0.636195	0.985218	Developmental	12	SPU_000011
SPU_000011-tr-E13	0.655341	1.07655	Developmental	13	SPU_000011
SPU_000011-tr-E15	0.0852169	0.191053	Developmental	15	SPU_000011
SPU_000011-tr-E16	-1.21924	2.01803	Developmental	16	SPU_000011
SPU_000011-tr-E17	0.0219977	0.0134055	Developmental	17	SPU_000011
SPU_000011-tr-E18	-0.934765	1.2641	Developmental	18	SPU_000011
SPU_000011-tr-E19	0.154615	0.104474	Developmental	19	SPU_000011
SPU_000011-tr-E2	0.179108	0.0648024	Developmental	2	SPU_000011
SPU_000011-tr-E3	0.95935	1.54731	Developmental	3	SPU_000011
SPU_000011-tr-E7	-0.283577	1.69221	Developmental	7	SPU_000011
SPU_000011-tr-E8	0.0140322	0.00713968	Developmental	8	SPU_000011
SPU_000011-tr-E9	-1.3023	2.1428	Developmental	9	SPU_000011
SPU_000012-tr-E1	0.3387	0.636718	Developmental	1	SPU_000012
SPU_000012-tr-E2	-0.330176	0.368264	Developmental	2	SPU_000012
SPU_000012-tr-E3	-0.451552	2.23413	Developmental	3	SPU_000012
SPU_000012-tr-E4	0.338885	1.78592	Developmental	4	SPU_000012
SPU_000012-tr-E5	-0.222872	0.0803043	Developmental	5	SPU_000012
SPU_000012-tr-E7	0.0971086	0.0446295	Developmental	7	SPU_000012
SPU_000012-tr-E8	-2.0012	4.60515	Developmental	8	SPU_000012
SPU_000016-tr-E1	-0.103932	0.0854162	Developmental	1	SPU_000016
SPU_000016-tr-E2	0.00803348	0.00546231	Developmental	2	SPU_000016
SPU_000017-tr-E1	-0.167226	0.0537576	Developmental	1	SPU_000017
SPU_000017-tr-E2	1.21022	2.46281	Developmental	2	SPU_000017
SPU_000017-tr-E4	0.745937	1.22439	Developmental	4	SPU_000017
SPU_000017-tr-E7	-0.431204	0.183612	Developmental	7	SPU_000017
SPU_000017-tr-E8	-0.0192365	0.0183866	Developmental	8	SPU_000017
SPU_000022-tr-E1	1.06313	3.0814	Developmental	1	SPU_000022
SPU_000022-tr-E3	-0.272716	5.97439	Developmental	3	SPU_000022
SPU_000022-tr-E4	-0.263539	5.83322	Developmental	4	SPU_000022
SPU_000022-tr-E5	-0.0850199	0.559988	Developmental	5	SPU_000022
SPU_000022-tr-E6	0.558121	2.15581	Developmental	6	SPU_000022
SPU_000022-tr-E7	-0.118974	0.524369	Developmental	7	SPU_000022
SPU_000022-tr-E8	0.0542816	0.461347	Developmental	8	SPU_000022
SPU_000023-tr-E1	-0.138402	0.346563	Developmental	1	SPU_000023
SPU_000023-tr-E2	0.182267	1.08317	Developmental	2	SPU_000023
SPU_000023-tr-E3	-0.159316	0.434124	Developmental	3	SPU_000023
SPU_000023-tr-E4	0.665916	1.08461	Developmental	4	SPU_000023
SPU_000023-tr-E5	-0.00442095	0.00273382	Developmental	5	SPU_000023
SPU_000026-tr-E1	-0.118113	0.00184096	Developmental	1	SPU_000026
SPU_000026-tr-E10	0.240947	1.86534	Developmental	10	SPU_000026
SPU_000026-tr-E2	0.123096	0.0535767	Developmental	2	SPU_000026
SPU_000026-tr-E3	-0.501235	1.71486	Developmental	3	SPU_000026
SPU_000026-tr-E4	0.37122	3.50466	Developmental	4	SPU_000026
SPU_000026-tr-E5	-0.351777	0.484375	Developmental	5	SPU_000026
SPU_000026-tr-E6	-0.506996	5.4778	Developmental	6	SPU_000026
SPU_000026-tr-E7	-0.168955	0.0153664	Developmental	7	SPU_000026
SPU_000026-tr-E8	-0.885116	1.0537	Developmental	8	SPU_000026
SPU_000026-tr-E9	-0.0919721	0.192866	Developmental	9	SPU_000026
SPU_000028-tr-E2	0.604693	0.361894	Developmental	2	SPU_000028
SPU_000028-tr-E5	-0.771071	2.04678	Developmental	5	SPU_000028
SPU_000028-tr-E6	0.111569	0.0407358	Developmental	6	SPU_000028
SPU_000031-tr-E1	0.488872	0.64965	Developmental	1	SPU_000031
SPU_000031-tr-E4	0.85211	0.3917	Developmental	4	SPU_000031
SPU_000032-tr-E1	0.0856882	0.223049	Developmental	1	SPU_000032
SPU_000032-tr-E10	-0.349867	0.296577	Developmental	10	SPU_000032
SPU_000032-tr-E2	0.0943135	0.17432	Developmental	2	SPU_000032
SPU_000032-tr-E3	0.0366769	0.000414087	Developmental	3	SPU_000032
SPU_000032-tr-E4	0.225855	0.315623	Developmental	4	SPU_000032
SPU_000032-tr-E5	0.0306645	0.0256164	Developmental	5	SPU_000032
SPU_000032-tr-E7	-0.110318	0.124645	Developmental	7	SPU_000032
SPU_000032-tr-E8	-0.0738949	0.2244	Developmental	8	SPU_000032
SPU_000032-tr-E9	0.225426	0.0428219	Developmental	9	SPU_000032
SPU_000034-tr-E1	-0.127498	0.737563	Developmental	1	SPU_000034
SPU_000034-tr-E10	-0.721357	1.10028	Developmental	10	SPU_000034
SPU_000034-tr-E11	-0.670566	1.00688	Developmental	11	SPU_000034
SPU_000034-tr-E12	0.585063	0.732959	Developmental	12	SPU_000034
SPU_000034-tr-E2	-0.173349	0.293495	Developmental	2	SPU_000034
SPU_000034-tr-E3	-0.800033	0.872151	Developmental	3	SPU_000034
SPU_000034-tr-E4	0.00563734	0.000622451	Developmental	4	SPU_000034
SPU_000034-tr-E5	-0.112475	0.150143	Developmental	5	SPU_000034
SPU_000034-tr-E6	1.72711	3.80114	Developmental	6	SPU_000034
SPU_000034-tr-E7	1.04495	4.83962	Developmental	7	SPU_000034
SPU_000034-tr-E8	0.350548	1.64173	Developmental	8	SPU_000034
SPU_000034-tr-E9	0.16135	0.0984983	Developmental	9	SPU_000034
SPU_000035-tr-E1	-0.11764	1.05005	Developmental	1	SPU_000035
SPU_000035-tr-E2	-0.00384904	0.00107992	Developmental	2	SPU_000035
SPU_000035-tr-E3	-0.452385	0.546471	Developmental	3	SPU_000035
SPU_000035-tr-E4	0.0443217	0.238887	Developmental	4	SPU_000035
SPU_000037-tr-E1	0.138359	0.209198	Developmental	1	SPU_000037
SPU_000037-tr-E2	-0.0457801	0.0337469	Developmental	2	SPU_000037
SPU_000037-tr-E3	0.0420898	0.114961	Developmental	3	SPU_000037
SPU_000037-tr-E4	-0.349386	0.749568	Developmental	4	SPU_000037
SPU_000037-tr-E5	-0.159436	0.327079	Developmental	5	SPU_000037
SPU_000037-tr-E6	-0.0333143	0.0285947	Developmental	6	SPU_000037
SPU_000040-tr-E1	-0.060621	0.0473163	Developmental	1	SPU_000040
SPU_000040-tr-E2	-0.216071	3.49666	Developmental	2	SPU_000040
SPU_000040-tr-E3	-0.0822698	0.0987397	Developmental	3	SPU_000040
SPU_000040-tr-E4	0.0227203	0.0781958	Developmental	4	SPU_000040
SPU_000041-tr-E26	0.551411	0.608218	Developmental	26	SPU_000041
SPU_000041-tr-E27	0.491686	0.997674	Developmental	27	SPU_000041
SPU_000041-tr-E28	-1.13232	1.37787	Developmental	28	SPU_000041
SPU_000041-tr-E38	0.179401	0.112928	Developmental	38	SPU_000041
SPU_000041-tr-E40	-0.322547	0.0294794	Developmental	40	SPU_000041
SPU_000041-tr-E41	-0.688444	0.360998	Developmental	41	SPU_000041
SPU_000041-tr-E42	-0.397653	0.304641	Developmental	42	SPU_000041
SPU_000043-tr-E1	0.619174	3.41859	Developmental	1	SPU_000043
SPU_000043-tr-E2	-0.218051	0.541707	Developmental	2	SPU_000043
SPU_000043-tr-E3	0.12678	0.16442	Developmental	3	SPU_000043
SPU_000043-tr-E4	-0.177586	1.08949	Developmental	4	SPU_000043
SPU_000043-tr-E5	0.565316	1.15283	Developmental	5	SPU_000043
SPU_000043-tr-E6	0.805425	1.05221	Developmental	6	SPU_000043
SPU_000046-tr-E1	1.12069	1.67822	Developmental	1	SPU_000046
SPU_000046-tr-E2	-0.89738	1.23252	Developmental	2	SPU_000046
SPU_000046-tr-E3	-0.0938087	0.0175042	Developmental	3	SPU_000046
SPU_000046-tr-E4	1.42269	2.90579	Developmental	4	SPU_000046
SPU_000046-tr-E5	-0.422705	1.17169	Developmental	5	SPU_000046
SPU_000046-tr-E6	0.0183237	0.00299786	Developmental	6	SPU_000046
SPU_000046-tr-E7	-0.00674733	0.000896303	Developmental	7	SPU_000046
SPU_000046-tr-E8	-0.803334	1.90634	Developmental	8	SPU_000046
SPU_000046-tr-E9	0.0117515	0.0161405	Developmental	9	SPU_000046
SPU_000047-tr-E1	1.28302	1.73115	Developmental	1	SPU_000047
SPU_000047-tr-E2	0.51828	1.37027	Developmental	2	SPU_000047
SPU_000047-tr-E3	-0.102456	0.0455169	Developmental	3	SPU_000047
SPU_000047-tr-E4	-0.725781	1.43331	Developmental	4	SPU_000047
SPU_000047-tr-E5	-0.0598401	0.0387643	Developmental	5	SPU_000047
SPU_000047-tr-E6	0.937729	1.20138	Developmental	6	SPU_000047
SPU_000047-tr-E7	-0.199973	0.721916	Developmental	7	SPU_000047
SPU_000049-tr-E1	0.420289	0.735337	Developmental	1	SPU_000049
SPU_000049-tr-E10	0.152475	0.0294111	Developmental	10	SPU_000049
SPU_000049-tr-E11	-0.209593	1.2191	Developmental	11	SPU_000049
SPU_000049-tr-E12	0.0506341	0.213074	Developmental	12	SPU_000049
SPU_000049-tr-E2	0.926278	1.34708	Developmental	2	SPU_000049
SPU_000049-tr-E3	1.18647	2.62564	Developmental	3	SPU_000049
SPU_000049-tr-E4	0.536367	0.31725	Developmental	4	SPU_000049
SPU_000049-tr-E5	-1.11012	1.88481	Developmental	5	SPU_000049
SPU_000049-tr-E6	-0.0822076	0.0237793	Developmental	6	SPU_000049
SPU_000049-tr-E7	-0.334325	0.173055	Developmental	7	SPU_000049
SPU_000049-tr-E8	0.917729	1.38049	Developmental	8	SPU_000049
SPU_000049-tr-E9	-0.425391	1.85799	Developmental	9	SPU_000049
SPU_000050-tr-E10	-1.151	1.64502	Developmental	10	SPU_000050
SPU_000050-tr-E2	1.88427	5.1331	Developmental	2	SPU_000050
SPU_000050-tr-E3	-1.16268	1.41123	Developmental	3	SPU_000050
SPU_000050-tr-E4	0.393247	0.890576	Developmental	4	SPU_000050
SPU_000052-tr-E1	0.101083	0.05882	Developmental	1	SPU_000052
SPU_000052-tr-E2	-0.158476	0.325716	Developmental	2	SPU_000052
SPU_000052-tr-E3	-0.265452	0.320897	Developmental	3	SPU_000052
SPU_000052-tr-E5	-0.0484962	0.0129607	Developmental	5	SPU_000052
SPU_000052-tr-E8	-0.102279	0.171493	Developmental	8	SPU_000052
SPU_000052-tr-E9	0.0895379	0.322342	Developmental	9	SPU_000052
SPU_000053-tr-E1	-0.0113344	0.000229857	Developmental	1	SPU_000053
SPU_000053-tr-E15	1.35055	2.48899	Developmental	15	SPU_000053
SPU_000053-tr-E16	0.759694	2.0188	Developmental	16	SPU_000053
SPU_000053-tr-E21	-0.383083	16.6699	Developmental	21	SPU_000053
SPU_000053-tr-E22	-0.260654	7.61595	Developmental	22	SPU_000053
SPU_000053-tr-E23	-0.26552	7.72622	Developmental	23	SPU_000053
SPU_000053-tr-E24	-0.138049	2.06369	Developmental	24	SPU_000053
SPU_000053-tr-E25	-0.179885	2.84819	Developmental	25	SPU_000053
SPU_000053-tr-E26	0.0323078	0.0012239	Developmental	26	SPU_000053
SPU_000053-tr-E27	-0.194	4.25559	Developmental	27	SPU_000053
SPU_000053-tr-E28	-0.297991	9.79889	Developmental	28	SPU_000053
SPU_000053-tr-E29	-0.192573	4.29455	Developmental	29	SPU_000053
SPU_000053-tr-E3	-0.145248	0.92727	Developmental	3	SPU_000053
SPU_000053-tr-E30	-0.313794	12.1253	Developmental	30	SPU_000053
SPU_000053-tr-E31	-0.161076	3.29025	Developmental	31	SPU_000053
SPU_000053-tr-E32	-0.212478	5.5568	Developmental	32	SPU_000053
SPU_000053-tr-E33	-0.186622	4.13795	Developmental	33	SPU_000053
SPU_000053-tr-E34	-0.214938	5.52188	Developmental	34	SPU_000053
SPU_000053-tr-E35	-0.398177	2.66526	Developmental	35	SPU_000053
SPU_000053-tr-E36	-0.256915	4.13	Developmental	36	SPU_000053
SPU_000053-tr-E37	-0.21109	2.14618	Developmental	37	SPU_000053
SPU_000053-tr-E38	-0.1776	0.852364	Developmental	38	SPU_000053
SPU_000053-tr-E39	-0.129875	0.693493	Developmental	39	SPU_000053
SPU_000053-tr-E40	-0.304589	5.93745	Developmental	40	SPU_000053
SPU_000053-tr-E41	-0.25547	4.06772	Developmental	41	SPU_000053
SPU_000053-tr-E42	-0.203024	3.85591	Developmental	42	SPU_000053
SPU_000053-tr-E43	-0.290729	4.63454	Developmental	43	SPU_000053
SPU_000053-tr-E44	-0.259829	8.926	Developmental	44	SPU_000053
SPU_000053-tr-E45	-0.214242	5.84213	Developmental	45	SPU_000053
SPU_000053-tr-E46	-0.281407	11.044	Developmental	46	SPU_000053
SPU_000053-tr-E47	-0.20933	6.29957	Developmental	47	SPU_000053
SPU_000053-tr-E48	-0.134075	2.49744	Developmental	48	SPU_000053
SPU_000053-tr-E49	-0.265478	9.34146	Developmental	49	SPU_000053
SPU_000053-tr-E5	0.0373206	0.00251302	Developmental	5	SPU_000053
SPU_000053-tr-E50	-0.199893	5.56851	Developmental	50	SPU_000053
SPU_000053-tr-E51	-0.201168	5.75589	Developmental	51	SPU_000053
SPU_000053-tr-E52	-0.215195	6.88442	Developmental	52	SPU_000053
SPU_000053-tr-E53	-0.220161	6.8369	Developmental	53	SPU_000053
SPU_000053-tr-E54	-0.114182	1.89045	Developmental	54	SPU_000053
SPU_000053-tr-E55	-0.166732	4.11063	Developmental	55	SPU_000053
SPU_000053-tr-E56	-0.118675	2.13315	Developmental	56	SPU_000053
SPU_000053-tr-E57	-0.336295	0.42264	Developmental	57	SPU_000053
SPU_000053-tr-E59	-0.122508	2.11787	Developmental	59	SPU_000053
SPU_000053-tr-E6	1.42096	2.70729	Developmental	6	SPU_000053
SPU_000053-tr-E60	-0.0476547	0.275271	Developmental	60	SPU_000053
SPU_000053-tr-E61	-0.136102	2.91435	Developmental	61	SPU_000053
SPU_000053-tr-E62	-0.0610557	0.585844	Developmental	62	SPU_000053
SPU_000053-tr-E63	-0.0731777	0.84584	Developmental	63	SPU_000053
SPU_000053-tr-E64	-0.506435	27.9902	Developmental	64	SPU_000053
SPU_000053-tr-E65	-0.0486963	0.391429	Developmental	65	SPU_000053
SPU_000053-tr-E66	0.413225	6.92574	Developmental	66	SPU_000053
SPU_000053-tr-E67	0.254888	0.96692	Developmental	67	SPU_000053
SPU_000053-tr-E68	-0.168118	2.02091	Developmental	68	SPU_000053
SPU_000053-tr-E69	0.0374629	0.219063	Developmental	69	SPU_000053
SPU_000053-tr-E70	0.214441	8.05782	Developmental	70	SPU_000053
SPU_000054-tr-E1	-0.850503	1.07009	Developmental	1	SPU_000054
SPU_000054-tr-E11	1.2043	2.25118	Developmental	11	SPU_000054
SPU_000054-tr-E12	-0.638167	0.438688	Developmental	12	SPU_000054
SPU_000054-tr-E13	-0.0368906	0.0443109	Developmental	13	SPU_000054
SPU_000054-tr-E3	0.264866	0.11485	Developmental	3	SPU_000054
SPU_000054-tr-E4	1.77524	4.21142	Developmental	4	SPU_000054
SPU_000054-tr-E6	-0.20521	0.367597	Developmental	6	SPU_000054
SPU_000054-tr-E7	0.627327	1.8913	Developmental	7	SPU_000054
SPU_000054-tr-E8	0.435381	0.259875	Developmental	8	SPU_000054
SPU_000054-tr-E9	0.0598275	0.0458535	Developmental	9	SPU_000054
SPU_000056-tr-E1	0.0276685	0.00543141	Developmental	1	SPU_000056
SPU_000056-tr-E10	-0.376714	0.960901	Developmental	10	SPU_000056
SPU_000056-tr-E11	0.212371	0.542753	Developmental	11	SPU_000056
SPU_000056-tr-E13	-0.60215	1.83344	Developmental	13	SPU_000056
SPU_000056-tr-E14	-0.947405	1.22156	Developmental	14	SPU_000056
SPU_000056-tr-E15	0.218892	0.379638	Developmental	15	SPU_000056
SPU_000056-tr-E16	0.296882	0.467037	Developmental	16	SPU_000056
SPU_000056-tr-E17	-0.00600886	4.99469e-05	Developmental	17	SPU_000056
SPU_000056-tr-E18	-0.488811	1.45764	Developmental	18	SPU_000056
SPU_000056-tr-E19	0.314068	1.65951	Developmental	19	SPU_000056
SPU_000056-tr-E2	-0.289651	0.487016	Developmental	2	SPU_000056
SPU_000056-tr-E20	0.390142	0.549713	Developmental	20	SPU_000056
SPU_000056-tr-E21	0.477307	3.01025	Developmental	21	SPU_000056
SPU_000056-tr-E22	-0.273796	0.254452	Developmental	22	SPU_000056
SPU_000056-tr-E23	-0.603621	4.75305	Developmental	23	SPU_000056
SPU_000056-tr-E3	-1.14165	1.55445	Developmental	3	SPU_000056
SPU_000056-tr-E4	0.138181	0.0864119	Developmental	4	SPU_000056
SPU_000056-tr-E5	0.26716	0.206927	Developmental	5	SPU_000056
SPU_000056-tr-E6	-0.602838	0.857274	Developmental	6	SPU_000056
SPU_000056-tr-E7	1.93363	4.79697	Developmental	7	SPU_000056
SPU_000056-tr-E8	-0.948966	1.22372	Developmental	8	SPU_000056
SPU_000056-tr-E9	0.675791	1.17287	Developmental	9	SPU_000056
SPU_000060-tr-E10	0.157965	0.241724	Developmental	10	SPU_000060
SPU_000060-tr-E11	-0.264554	0.996703	Developmental	11	SPU_000060
SPU_000060-tr-E2	0.570329	0.533132	Developmental	2	SPU_000060
SPU_000060-tr-E3	0.314178	0.37798	Developmental	3	SPU_000060
SPU_000060-tr-E4	-0.621028	0.967135	Developmental	4	SPU_000060
SPU_000060-tr-E5	-0.424763	0.289149	Developmental	5	SPU_000060
SPU_000060-tr-E7	0.193199	0.115429	Developmental	7	SPU_000060
SPU_000060-tr-E9	0.123799	0.023058	Developmental	9	SPU_000060
SPU_000061-tr-E1	-0.0809846	0.0153757	Developmental	1	SPU_000061
SPU_000061-tr-E2	0.501316	0.425549	Developmental	2	SPU_000061
SPU_000061-tr-E3	-0.511668	1.51533	Developmental	3	SPU_000061
SPU_000061-tr-E4	0.00117802	0.000230025	Developmental	4	SPU_000061
SPU_000066-tr-E1	0.370861	0.500381	Developmental	1	SPU_000066
SPU_000066-tr-E10	-0.274378	0.994237	Developmental	10	SPU_000066
SPU_000066-tr-E3	0.0517189	3.03087e-06	Developmental	3	SPU_000066
SPU_000066-tr-E4	-1.0379	2.25403	Developmental	4	SPU_000066
SPU_000066-tr-E5	0.429213	0.262732	Developmental	5	SPU_000066
SPU_000066-tr-E6	0.263017	0.0384032	Developmental	6	SPU_000066
SPU_000066-tr-E8	0.387323	0.860732	Developmental	8	SPU_000066
SPU_000066-tr-E9	0.268469	0.352175	Developmental	9	SPU_000066
SPU_000068-tr-E1	0.444063	0.397502	Developmental	1	SPU_000068
SPU_000068-tr-E2	1.08928	3.54111	Developmental	2	SPU_000068
SPU_000068-tr-E3	0.0871104	0.0135446	Developmental	3	SPU_000068
SPU_000068-tr-E4	-1.17833	1.97398	Developmental	4	SPU_000068
SPU_000068-tr-E5	0.513447	0.863024	Developmental	5	SPU_000068
SPU_000068-tr-E6	-0.0142152	0.0255865	Developmental	6	SPU_000068
SPU_000070-tr-E1	1.16657	1.51737	Developmental	1	SPU_000070
SPU_000070-tr-E10	0.453168	0.0958027	Developmental	10	SPU_000070
SPU_000070-tr-E11	1.46731	3.45215	Developmental	11	SPU_000070
SPU_000070-tr-E12	0.952021	1.76438	Developmental	12	SPU_000070
SPU_000070-tr-E13	-0.359359	0.416247	Developmental	13	SPU_000070
SPU_000070-tr-E14	-0.371156	0.665721	Developmental	14	SPU_000070
SPU_000070-tr-E15	0.207359	0.128834	Developmental	15	SPU_000070
SPU_000070-tr-E2	-0.423537	0.879885	Developmental	2	SPU_000070
SPU_000070-tr-E3	-0.582648	0.810398	Developmental	3	SPU_000070
SPU_000070-tr-E4	-0.18136	0.133278	Developmental	4	SPU_000070
SPU_000070-tr-E5	-1.0197	1.57348	Developmental	5	SPU_000070
SPU_000070-tr-E6	-0.114042	0.0591818	Developmental	6	SPU_000070
SPU_000070-tr-E7	0.128743	0.0345801	Developmental	7	SPU_000070
SPU_000070-tr-E8	0.86573	0.638707	Developmental	8	SPU_000070
SPU_000072-tr-E2	0.301205	0.138732	Developmental	2	SPU_000072
SPU_000072-tr-E4	-0.449163	0.239204	Developmental	4	SPU_000072
SPU_000073-tr-E1	0.174929	0.0904543	Developmental	1	SPU_000073
SPU_000073-tr-E2	-0.0466887	0.00908045	Developmental	2	SPU_000073
SPU_000073-tr-E3	0.25959	0.14871	Developmental	3	SPU_000073
SPU_000073-tr-E4	-0.316565	0.64133	Developmental	4	SPU_000073
SPU_000073-tr-E5	-0.53935	2.4172	Developmental	5	SPU_000073
SPU_000073-tr-E6	-0.573614	0.982187	Developmental	6	SPU_000073
SPU_000073-tr-E7	-0.162338	0.19923	Developmental	7	SPU_000073
SPU_000073-tr-E8	0.237131	0.645279	Developmental	8	SPU_000073
SPU_000073-tr-E9	0.166161	0.644039	Developmental	9	SPU_000073
SPU_000074-tr-E1	1.42575	2.46684	Developmental	1	SPU_000074
SPU_000074-tr-E10	0.0560081	0.188486	Developmental	10	SPU_000074
SPU_000074-tr-E2	2.45522	10.2132	Developmental	2	SPU_000074
SPU_000074-tr-E4	-0.890476	3.89488	Developmental	4	SPU_000074
SPU_000074-tr-E5	0.282249	0.044319	Developmental	5	SPU_000074
SPU_000074-tr-E6	-0.0951665	0.129875	Developmental	6	SPU_000074
SPU_000074-tr-E7	-0.0434483	0.044728	Developmental	7	SPU_000074
SPU_000074-tr-E8	-0.565701	0.984844	Developmental	8	SPU_000074
SPU_000074-tr-E9	-0.14103	0.225867	Developmental	9	SPU_000074
SPU_000075-tr-E1	0.202355	2.14991	Developmental	1	SPU_000075
SPU_000075-tr-E10	-0.841263	1.43361	Developmental	10	SPU_000075
SPU_000075-tr-E11	-0.0441815	0.27473	Developmental	11	SPU_000075
SPU_000075-tr-E2	-0.15249	0.176962	Developmental	2	SPU_000075
SPU_000075-tr-E3	0.133804	1.28328	Developmental	3	SPU_000075
SPU_000075-tr-E4	0.03721	0.0419744	Developmental	4	SPU_000075
SPU_000075-tr-E5	0.0116352	0.0102811	Developmental	5	SPU_000075
SPU_000075-tr-E6	-0.136721	0.0126616	Developmental	6	SPU_000075
SPU_000075-tr-E7	-1.01679	1.33818	Developmental	7	SPU_000075
SPU_000075-tr-E8	0.161673	0.104605	Developmental	8	SPU_000075
SPU_000075-tr-E9	-1.78159	3.64929	Developmental	9	SPU_000075
SPU_000076-tr-E1	0.446371	1.69513	Developmental	1	SPU_000076
SPU_000076-tr-E10	0.223276	0.387009	Developmental	10	SPU_000076
SPU_000076-tr-E11	-0.020943	0.0539749	Developmental	11	SPU_000076
SPU_000076-tr-E2	-0.198077	0.498386	Developmental	2	SPU_000076
SPU_000076-tr-E3	0.810902	3.64802	Developmental	3	SPU_000076
SPU_000076-tr-E4	0.30365	0.168131	Developmental	4	SPU_000076
SPU_000076-tr-E6	-0.194121	0.161191	Developmental	6	SPU_000076
SPU_000076-tr-E7	-0.697987	2.23241	Developmental	7	SPU_000076
SPU_000076-tr-E8	0.162755	0.24831	Developmental	8	SPU_000076
SPU_000076-tr-E9	0.148336	0.529676	Developmental	9	SPU_000076
SPU_000077-tr-E1	0.137523	0.105773	Developmental	1	SPU_000077
SPU_000077-tr-E2	-0.115096	1.012	Developmental	2	SPU_000077
SPU_000077-tr-E3	-0.262888	8.14054	Developmental	3	SPU_000077
SPU_000077-tr-E4	-0.158027	2.28363	Developmental	4	SPU_000077
SPU_000077-tr-E5	0.594142	0.429404	Developmental	5	SPU_000077
SPU_000077-tr-E6	-0.0204543	0.0455153	Developmental	6	SPU_000077
SPU_000077-tr-E7	0.0975782	1.46977	Developmental	7	SPU_000077
SPU_000081-tr-E1	0.110048	0.016296	Developmental	1	SPU_000081
SPU_000081-tr-E4	-0.108507	0.0627184	Developmental	4	SPU_000081
SPU_000082-tr-E1	-0.00253707	0.000178053	Developmental	1	SPU_000082
SPU_000082-tr-E2	-0.653687	0.800797	Developmental	2	SPU_000082
SPU_000082-tr-E3	1.35851	3.26512	Developmental	3	SPU_000082
SPU_000082-tr-E5	-0.0515457	0.118708	Developmental	5	SPU_000082
SPU_000082-tr-E6	1.78377	4.8291	Developmental	6	SPU_000082
SPU_000082-tr-E7	0.00526084	0.00277432	Developmental	7	SPU_000082
SPU_000084-tr-E1	0.0639363	0.0346583	Developmental	1	SPU_000084
SPU_000084-tr-E12	-1.51303	3.05474	Developmental	12	SPU_000084
SPU_000084-tr-E13	-0.165026	0.0894961	Developmental	13	SPU_000084
SPU_000084-tr-E14	-0.245062	0.290176	Developmental	14	SPU_000084
SPU_000084-tr-E15	0.0168184	0.000948566	Developmental	15	SPU_000084
SPU_000084-tr-E16	-0.481828	0.33237	Developmental	16	SPU_000084
SPU_000084-tr-E17	-0.693073	1.07859	Developmental	17	SPU_000084
SPU_000084-tr-E18	0.270573	0.522362	Developmental	18	SPU_000084
SPU_000084-tr-E2	-0.212641	0.0699065	Developmental	2	SPU_000084
SPU_000084-tr-E20	0.0585211	0.00721764	Developmental	20	SPU_000084
SPU_000084-tr-E21	0.232952	0.577392	Developmental	21	SPU_000084
SPU_000084-tr-E22	0.149503	0.0683692	Developmental	22	SPU_000084
SPU_000084-tr-E23	0.48377	0.438807	Developmental	23	SPU_000084
SPU_000084-tr-E24	-0.0111573	0.00170466	Developmental	24	SPU_000084
SPU_000084-tr-E26	-0.180086	0.392367	Developmental	26	SPU_000084
SPU_000084-tr-E3	-0.319835	0.556695	Developmental	3	SPU_000084
SPU_000084-tr-E5	1.43656	2.602	Developmental	5	SPU_000084
SPU_000084-tr-E6	1.74301	3.64522	Developmental	6	SPU_000084
SPU_000084-tr-E8	-0.301769	0.426394	Developmental	8	SPU_000084
SPU_000084-tr-E9	-0.0733522	0.0554057	Developmental	9	SPU_000084
SPU_000085-tr-E1	0.646926	0.476005	Developmental	1	SPU_000085
SPU_000085-tr-E2	0.219059	0.0604084	Developmental	2	SPU_000085
SPU_000085-tr-E3	-0.769332	0.975545	Developmental	3	SPU_000085
SPU_000086-tr-E1	0.180739	0.0601917	Developmental	1	SPU_000086
SPU_000086-tr-E2	-0.0675458	0.0206533	Developmental	2	SPU_000086
SPU_000087-tr-E2	0.169157	0.751888	Developmental	2	SPU_000087
SPU_000087-tr-E7	-0.56122	0.178682	Developmental	7	SPU_000087
SPU_000087-tr-E8	0.225726	0.843347	Developmental	8	SPU_000087
SPU_000088-tr-E1	-0.0449707	0.0743396	Developmental	1	SPU_000088
SPU_000088-tr-E3	0.0870085	0.114015	Developmental	3	SPU_000088
SPU_000089-tr-E1	0.132121	0.150403	Developmental	1	SPU_000089
SPU_000089-tr-E2	-0.206548	0.186097	Developmental	2	SPU_000089
SPU_000090-tr-E1	1.07797	1.52381	Developmental	1	SPU_000090
SPU_000090-tr-E2	-0.585322	0.998879	Developmental	2	SPU_000090
SPU_000090-tr-E3	-0.180872	0.0868481	Developmental	3	SPU_000090
SPU_000091-tr-E1	0.0570714	0.0537717	Developmental	1	SPU_000091
SPU_000091-tr-E2	-0.0883047	0.446882	Developmental	2	SPU_000091
SPU_000091-tr-E3	-0.314368	0.219986	Developmental	3	SPU_000091
SPU_000091-tr-E4	-0.19291	3.74389	Developmental	4	SPU_000091
SPU_000091-tr-E5	0.14999	0.496246	Developmental	5	SPU_000091
SPU_000091-tr-E6	0.0357118	0.120578	Developmental	6	SPU_000091
SPU_000091-tr-E7	0.0812249	0.857372	Developmental	7	SPU_000091
SPU_000094-tr-E1	0.0279488	0.00607848	Developmental	1	SPU_000094
SPU_000094-tr-E11	-0.288882	2.8804	Developmental	11	SPU_000094
SPU_000094-tr-E12	-0.0101519	0.00204889	Developmental	12	SPU_000094
SPU_000094-tr-E13	0.184586	1.59567	Developmental	13	SPU_000094
SPU_000094-tr-E14	0.0160719	0.0151742	Developmental	14	SPU_000094
SPU_000098-tr-E10	-0.951627	1.28856	Developmental	10	SPU_000098
SPU_000098-tr-E11	0.161693	0.24024	Developmental	11	SPU_000098
SPU_000098-tr-E12	0.397555	4.43629	Developmental	12	SPU_000098
SPU_000098-tr-E13	-0.0949304	0.308637	Developmental	13	SPU_000098
SPU_000098-tr-E14	-0.240575	2.75785	Developmental	14	SPU_000098
SPU_000098-tr-E15	0.0162731	0.0367406	Developmental	15	SPU_000098
SPU_000098-tr-E5	0.490253	0.582271	Developmental	5	SPU_000098
SPU_000098-tr-E7	0.643759	2.83266	Developmental	7	SPU_000098
SPU_000098-tr-E8	-0.126532	1.20993	Developmental	8	SPU_000098
SPU_000098-tr-E9	0.69405	3.40725	Developmental	9	SPU_000098
SPU_000100-tr-E2	1.17166	2.20389	Developmental	2	SPU_000100
SPU_000100-tr-E3	-0.852362	1.14011	Developmental	3	SPU_000100
SPU_000100-tr-E4	-1.25659	2.07446	Developmental	4	SPU_000100
SPU_000100-tr-E5	-0.0300945	0.000217597	Developmental	5	SPU_000100
SPU_000100-tr-E6	0.0965013	0.0141411	Developmental	6	SPU_000100
SPU_000105-tr-E1	0.348555	1.36344	Developmental	1	SPU_000105
SPU_000105-tr-E10	0.110717	0.517534	Developmental	10	SPU_000105
SPU_000105-tr-E11	-0.0467628	0.121176	Developmental	11	SPU_000105
SPU_000105-tr-E2	-0.203657	0.747045	Developmental	2	SPU_000105
SPU_000105-tr-E3	-0.0687248	0.062497	Developmental	3	SPU_000105
SPU_000105-tr-E4	-0.39074	1.41809	Developmental	4	SPU_000105
SPU_000105-tr-E5	-0.000894664	0.000102182	Developmental	5	SPU_000105
SPU_000105-tr-E6	-0.258469	0.84364	Developmental	6	SPU_000105
SPU_000105-tr-E7	0.199844	0.0433073	Developmental	7	SPU_000105
SPU_000105-tr-E8	0.297234	1.39465	Developmental	8	SPU_000105
SPU_000105-tr-E9	0.00480773	0.00163078	Developmental	9	SPU_000105
SPU_000106-tr-E1	1.02754	2.47737	Developmental	1	SPU_000106
SPU_000106-tr-E2	-0.135676	0.0619895	Developmental	2	SPU_000106
SPU_000109-tr-E1	0.51105	0.521008	Developmental	1	SPU_000109
SPU_000109-tr-E2	-0.228076	0.163435	Developmental	2	SPU_000109
SPU_000113-tr-E1	-0.371055	0.783891	Developmental	1	SPU_000113
SPU_000113-tr-E4	-1.04673	0.299704	Developmental	4	SPU_000113
SPU_000118-tr-E1	0.148261	0.867208	Developmental	1	SPU_000118
SPU_000118-tr-E2	0.0135926	0.00215796	Developmental	2	SPU_000118
SPU_000118-tr-E3	0.06666	0.0913223	Developmental	3	SPU_000118
SPU_000118-tr-E4	-0.17906	1.06675	Developmental	4	SPU_000118
SPU_000118-tr-E5	-0.0137197	0.0110959	Developmental	5	SPU_000118
SPU_000124-tr-E2	0.524371	0.208699	Developmental	2	SPU_000124
SPU_000124-tr-E6	-0.753085	1.52704	Developmental	6	SPU_000124
SPU_000126-tr-E1	0.0485178	0.0441989	Developmental	1	SPU_000126
SPU_000126-tr-E2	-0.0704656	0.0457724	Developmental	2	SPU_000126
SPU_000127-tr-E1	-0.294095	1.30704	Developmental	1	SPU_000127
SPU_000127-tr-E14	0.00217402	0.000729107	Developmental	14	SPU_000127
SPU_000127-tr-E2	0.199497	0.0884208	Developmental	2	SPU_000127
SPU_000127-tr-E3	1.30022	3.0648	Developmental	3	SPU_000127
SPU_000130-tr-E2	0.0766171	0.310421	Developmental	2	SPU_000130
SPU_000130-tr-E3	-0.114259	0.277634	Developmental	3	SPU_000130
SPU_000130-tr-E4	-0.0407548	0.0704762	Developmental	4	SPU_000130
SPU_000134-tr-E2	0.0207486	0.00584177	Developmental	2	SPU_000134
SPU_000134-tr-E3	0.0201084	0.00301491	Developmental	3	SPU_000134
SPU_000135-tr-E1	-0.28014	3.48663	Developmental	1	SPU_000135
SPU_000135-tr-E10	-1.06904	1.38218	Developmental	10	SPU_000135
SPU_000135-tr-E11	-0.428652	2.73207	Developmental	11	SPU_000135
SPU_000135-tr-E12	-1.1087	3.85766	Developmental	12	SPU_000135
SPU_000135-tr-E13	-0.17997	0.656728	Developmental	13	SPU_000135
SPU_000135-tr-E14	0.345866	1.3743	Developmental	14	SPU_000135
SPU_000135-tr-E15	0.266207	3.38078	Developmental	15	SPU_000135
SPU_000135-tr-E2	-0.047153	0.0305179	Developmental	2	SPU_000135
SPU_000135-tr-E3	0.0451129	0.13549	Developmental	3	SPU_000135
SPU_000135-tr-E4	0.470786	1.21635	Developmental	4	SPU_000135
SPU_000135-tr-E5	-0.0931458	0.379656	Developmental	5	SPU_000135
SPU_000135-tr-E6	0.0811135	0.193725	Developmental	6	SPU_000135
SPU_000135-tr-E7	0.296272	1.76964	Developmental	7	SPU_000135
SPU_000135-tr-E8	-0.746586	2.02483	Developmental	8	SPU_000135
SPU_000135-tr-E9	0.263767	0.965275	Developmental	9	SPU_000135
SPU_000137-tr-E2	0.244531	0.275223	Developmental	2	SPU_000137
SPU_000137-tr-E3	-0.817516	0.232276	Developmental	3	SPU_000137
SPU_000139-tr-E1	0.595106	1.11667	Developmental	1	SPU_000139
SPU_000139-tr-E2	-0.00260756	0.000484333	Developmental	2	SPU_000139
SPU_000141-tr-E1	0.103462	0.590061	Developmental	1	SPU_000141
SPU_000141-tr-E3	0.986398	0.383314	Developmental	3	SPU_000141
SPU_000141-tr-E6	0.155814	0.531441	Developmental	6	SPU_000141
SPU_000141-tr-E8	1.79604	2.34575	Developmental	8	SPU_000141
SPU_000141-tr-E9	-0.721802	1.77	Developmental	9	SPU_000141
SPU_000142-tr-E1	-0.0510816	0.0842878	Developmental	1	SPU_000142
SPU_000142-tr-E10	-0.647395	0.573076	Developmental	10	SPU_000142
SPU_000142-tr-E12	0.181394	0.70733	Developmental	12	SPU_000142
SPU_000142-tr-E13	0.964719	1.43286	Developmental	13	SPU_000142
SPU_000142-tr-E15	0.956236	1.37396	Developmental	15	SPU_000142
SPU_000142-tr-E16	0.936344	1.24741	Developmental	16	SPU_000142
SPU_000142-tr-E17	0.0946916	0.250851	Developmental	17	SPU_000142
SPU_000142-tr-E18	-1.35624	2.55695	Developmental	18	SPU_000142
SPU_000142-tr-E20	0.201643	1.61931	Developmental	20	SPU_000142
SPU_000142-tr-E21	-0.420027	0.576456	Developmental	21	SPU_000142
SPU_000142-tr-E22	0.30828	0.132105	Developmental	22	SPU_000142
SPU_000142-tr-E23	0.519542	0.463436	Developmental	23	SPU_000142
SPU_000142-tr-E24	0.309016	2.06112	Developmental	24	SPU_000142
SPU_000142-tr-E25	-0.28108	0.304011	Developmental	25	SPU_000142
SPU_000142-tr-E26	0.296283	0.616702	Developmental	26	SPU_000142
SPU_000142-tr-E27	0.091683	0.00457836	Developmental	27	SPU_000142
SPU_000142-tr-E28	1.97166	4.85472	Developmental	28	SPU_000142
SPU_000142-tr-E29	-0.274744	0.172508	Developmental	29	SPU_000142
SPU_000142-tr-E3	0.337137	0.14907	Developmental	3	SPU_000142
SPU_000142-tr-E30	-0.0672019	0.233786	Developmental	30	SPU_000142
SPU_000142-tr-E31	-0.00325505	0.000914512	Developmental	31	SPU_000142
SPU_000142-tr-E32	-0.0456818	0.053511	Developmental	32	SPU_000142
SPU_000142-tr-E33	0.138134	0.304562	Developmental	33	SPU_000142
SPU_000142-tr-E34	0.285609	4.04152	Developmental	34	SPU_000142
SPU_000142-tr-E35	0.140125	0.722431	Developmental	35	SPU_000142
SPU_000142-tr-E36	-0.0391731	0.171583	Developmental	36	SPU_000142
SPU_000142-tr-E7	0.267118	0.119805	Developmental	7	SPU_000142
SPU_000142-tr-E9	-0.391423	7.92886	Developmental	9	SPU_000142
SPU_000145-tr-E1	0.584344	2.00134	Developmental	1	SPU_000145
SPU_000145-tr-E2	-0.597947	0.954581	Developmental	2	SPU_000145
SPU_000145-tr-E3	-0.0996667	0.0437619	Developmental	3	SPU_000145
SPU_000145-tr-E4	0.195157	0.016532	Developmental	4	SPU_000145
SPU_000145-tr-E5	0.181264	0.18117	Developmental	5	SPU_000145
SPU_000145-tr-E6	0.187603	0.526142	Developmental	6	SPU_000145
SPU_000145-tr-E7	-0.0379097	0.161429	Developmental	7	SPU_000145
SPU_000145-tr-E8	0.510216	2.45408	Developmental	8	SPU_000145
SPU_000146-tr-E1	0.0266232	0.00286622	Developmental	1	SPU_000146
SPU_000146-tr-E10	0.151455	0.242397	Developmental	10	SPU_000146
SPU_000146-tr-E11	-0.0888144	0.0857973	Developmental	11	SPU_000146
SPU_000146-tr-E12	0.145373	0.166254	Developmental	12	SPU_000146
SPU_000146-tr-E13	-0.323249	1.32401	Developmental	13	SPU_000146
SPU_000146-tr-E14	1.70505	3.7443	Developmental	14	SPU_000146
SPU_000146-tr-E15	0.0359882	0.0219934	Developmental	15	SPU_000146
SPU_000146-tr-E16	-0.0387456	0.0484279	Developmental	16	SPU_000146
SPU_000146-tr-E17	0.362065	2.58578	Developmental	17	SPU_000146
SPU_000146-tr-E18	-0.116223	0.0743804	Developmental	18	SPU_000146
SPU_000146-tr-E19	-0.130076	0.170055	Developmental	19	SPU_000146
SPU_000146-tr-E20	-0.0455098	0.153566	Developmental	20	SPU_000146
SPU_000146-tr-E3	0.117642	0.144225	Developmental	3	SPU_000146
SPU_000146-tr-E4	-0.102644	0.0924581	Developmental	4	SPU_000146
SPU_000146-tr-E5	0.94077	1.4015	Developmental	5	SPU_000146
SPU_000146-tr-E6	1.37064	2.51804	Developmental	6	SPU_000146
SPU_000146-tr-E7	-0.142659	0.179482	Developmental	7	SPU_000146
SPU_000146-tr-E8	-0.795026	0.926851	Developmental	8	SPU_000146
SPU_000146-tr-E9	0.103607	0.0226946	Developmental	9	SPU_000146
SPU_000151-tr-E1	-0.0836254	0.471851	Developmental	1	SPU_000151
SPU_000151-tr-E4	-0.272953	0.501098	Developmental	4	SPU_000151
SPU_000151-tr-E6	0.0269968	0.0106107	Developmental	6	SPU_000151
SPU_000151-tr-E7	0.0245784	0.0693423	Developmental	7	SPU_000151
SPU_000156-tr-E1	0.00173328	0.0331227	Developmental	1	SPU_000156
SPU_000156-tr-E2	-0.109468	0.000858863	Developmental	2	SPU_000156
SPU_000162-tr-E1	1.29837	2.95751	Developmental	1	SPU_000162
SPU_000162-tr-E2	-0.0933411	0.0271515	Developmental	2	SPU_000162
SPU_000162-tr-E3	0.995447	1.44521	Developmental	3	SPU_000162
SPU_000162-tr-E5	-0.463364	0.397897	Developmental	5	SPU_000162
SPU_000162-tr-E6	-1.51723	3.44632	Developmental	6	SPU_000162
SPU_000162-tr-E7	0.90539	1.043	Developmental	7	SPU_000162
SPU_000162-tr-E9	-0.384889	0.264277	Developmental	9	SPU_000162
SPU_000165-tr-E2	0.816999	0.483408	Developmental	2	SPU_000165
SPU_000165-tr-E6	0.514063	0.629498	Developmental	6	SPU_000165
SPU_000166-tr-E1	0.331841	0.623604	Developmental	1	SPU_000166
SPU_000166-tr-E2	-0.0824083	0.268785	Developmental	2	SPU_000166
SPU_000166-tr-E3	-0.429244	3.6631	Developmental	3	SPU_000166
SPU_000166-tr-E4	0.0840667	0.0714881	Developmental	4	SPU_000166
SPU_000166-tr-E5	0.283642	1.58192	Developmental	5	SPU_000166
SPU_000166-tr-E6	0.458123	0.507492	Developmental	6	SPU_000166
SPU_000166-tr-E7	0.0314854	0.0877938	Developmental	7	SPU_000166
SPU_000167-tr-E1	-0.0246275	0.0199713	Developmental	1	SPU_000167
SPU_000167-tr-E2	1.60551	2.90712	Developmental	2	SPU_000167
SPU_000167-tr-E3	-0.00076079	0.000102772	Developmental	3	SPU_000167
SPU_000169-tr-E1	0.57693	0.496694	Developmental	1	SPU_000169
SPU_000169-tr-E10	0.098336	0.132462	Developmental	10	SPU_000169
SPU_000169-tr-E11	-0.204667	0.977855	Developmental	11	SPU_000169
SPU_000169-tr-E12	0.206435	1.29153	Developmental	12	SPU_000169
SPU_000169-tr-E2	-0.140069	0.203781	Developmental	2	SPU_000169
SPU_000169-tr-E3	-0.205889	0.506489	Developmental	3	SPU_000169
SPU_000169-tr-E4	-0.609481	6.8312	Developmental	4	SPU_000169
SPU_000169-tr-E5	-0.0793351	0.0845492	Developmental	5	SPU_000169
SPU_000169-tr-E6	0.0202174	0.0375862	Developmental	6	SPU_000169
SPU_000169-tr-E7	-0.0118341	0.00190259	Developmental	7	SPU_000169
SPU_000169-tr-E8	0.585751	5.66448	Developmental	8	SPU_000169
SPU_000169-tr-E9	-0.403611	0.658968	Developmental	9	SPU_000169
SPU_000170-tr-E1	-0.137965	0.584033	Developmental	1	SPU_000170
SPU_000170-tr-E10	0.0281823	0.045881	Developmental	10	SPU_000170
SPU_000170-tr-E11	0.180521	4.13918	Developmental	11	SPU_000170
SPU_000170-tr-E12	0.0840712	0.429075	Developmental	12	SPU_000170
SPU_000170-tr-E13	-0.00608312	0.00431345	Developmental	13	SPU_000170
SPU_000170-tr-E14	-0.0478067	0.117268	Developmental	14	SPU_000170
SPU_000170-tr-E15	-0.128535	0.921214	Developmental	15	SPU_000170
SPU_000170-tr-E16	-0.138621	0.494717	Developmental	16	SPU_000170
SPU_000170-tr-E2	0.267055	0.168675	Developmental	2	SPU_000170
SPU_000170-tr-E3	-0.434103	7.70658	Developmental	3	SPU_000170
SPU_000170-tr-E4	-0.210092	0.717322	Developmental	4	SPU_000170
SPU_000170-tr-E5	-0.275996	6.52869	Developmental	5	SPU_000170
SPU_000170-tr-E6	-0.0692332	0.255126	Developmental	6	SPU_000170
SPU_000170-tr-E7	-0.154563	1.41035	Developmental	7	SPU_000170
SPU_000170-tr-E8	0.124118	0.992401	Developmental	8	SPU_000170
SPU_000170-tr-E9	0.623283	1.15031	Developmental	9	SPU_000170
SPU_000171-tr-E1	0.0990716	0.54338	Developmental	1	SPU_000171
SPU_000171-tr-E2	0.0284128	0.0661797	Developmental	2	SPU_000171
SPU_000171-tr-E3	0.359332	1.26047	Developmental	3	SPU_000171
SPU_000171-tr-E4	-0.0073573	0.00858063	Developmental	4	SPU_000171
SPU_000172-tr-E1	-0.00929673	0.00325074	Developmental	1	SPU_000172
SPU_000172-tr-E6	0.947156	1.36577	Developmental	6	SPU_000172
SPU_000173-tr-E1	1.031	1.49542	Developmental	1	SPU_000173
SPU_000173-tr-E4	1.14441	1.88937	Developmental	4	SPU_000173
SPU_000173-tr-E7	-0.502966	1.10708	Developmental	7	SPU_000173
SPU_000175-tr-E1	1.69051	2.21474	Developmental	1	SPU_000175
SPU_000175-tr-E2	0.0487224	0.580466	Developmental	2	SPU_000175
SPU_000175-tr-E6	-0.772349	1.78186	Developmental	6	SPU_000175
SPU_000175-tr-E7	-0.273887	0.481771	Developmental	7	SPU_000175
[truncated: 77,432 more rows]
