# Supplementary material for: Associations between DNA methylation and gene regulation depend on chromatin accessibility during transgenerational plasticity
Source: BMC Biol. 2023 Jun 26;21:149. doi: 10.1186/s12915-023-01645-8 (PMC10294446; doi:10.1186/s12915-023-01645-8)
Supplement: Supplementary file 4 — Additional file 4. File containing library quality and alignment metrics for RNA-seq and RRBS replicates. [file 12915_2023_1645_MOESM4_ESM.xls]

## Sheet: RNAseq report
Sample	Number Raw Reads	Number Trimmed Reads	Mapping Efficiency
NN1	28977893	28972899	64.97
NN2	30324052	30314416	65.02
NN3	30101403	30098981	63.58
NU1	32276394	32260327	62.49
NU2	27118175	27113349	61.9
NU3	30091439	30078049	61.15
UN1	29309423	29300086	62.29
UN2	28503151	28494749	61.87
UN3	29236051	29228412	61.58
UU1	32846560	32836255	60.82
UU2	29505476	29492800	61.68
UU3	28379978	28370206	57.97
means	2.97225e+07	2.97134e+07	62.11
stdev	1.59557e+06	1.59358e+06	1.88964
SE	460600	460027	0.545493

## Sheet: RRBS report
File	Total Reads	Aligned Reads	Unaligned Reads	Uniquely Aligned Reads (percentage)	Ambiguously Aligned Reads	Ambiguously Aigned Reads (percentage)	No Genomic Sequence	Total Cs	Methylated CpGs	Unmethylated CpGs	Total CpGs	Percent CpGs Methylated	Methylated CpHs	Unmethylated CpHs	Total CpHs	Percent CpHs Methylated	Methylated CHHs	Unmethylated CHHs	Total CHHs	Percent CHHs Methylated	Average Percent CpG Methylation per base	Average Percent CpG coverage per base
NN1_PR_S4_L004_R1_001_trimmed_bismark_bt2.bam	23259172	8623830	9256739	37.0771	5378603	23.1247	1068	147566002	6438418	22737239	29175657	22.0678	402866	23555188	23958054	1.68155	1320193	93112098	94432291	1.39803	22.69	27.51
NN2_PR_S5_L004_R1_001_trimmed_bismark_bt2.bam	24474068	9128280	9706213	37.2978	5639575	23.0431	1189	157773585	6796235	24509614	31305849	21.7092	428854	25263107	25691961	1.66921	1376240	99399535	100775775	1.36565	22.63	28.12
NN3_PR_S6_L004_R1_001_trimmed_bismark_bt2.bam	23934905	9019936	9334202	37.6853	5580767	23.3164	1131	156379297	6902585	24246091	31148676	22.1601	426858	25116232	25543090	1.67113	1363435	98324096	99687531	1.36771	22.87	28.15
NU1_PR_S1_L004_R1_001_trimmed_bismark_bt2.bam	29884810	11566283	11228153	38.7029	7090374	23.7257	1982	200221027	9307080	30903684	40210764	23.1457	580064	31783732	32363796	1.79232	1866109	125780358	127646467	1.46194	24.36	34.4
NU2_PR_S2_L004_R1_001_trimmed_bismark_bt2.bam	30989737	12098006	11449816	39.0388	7441915	24.0141	1828	209272980	9870640	32200669	42071309	23.4617	605580	33161304	33766884	1.79341	1929289	131505498	133434787	1.44587	24.56	36.01
NU3_PR_S3_L004_R1_001_trimmed_bismark_bt2.bam	28729513	10922249	11071657	38.0175	6735607	23.4449	1451	191099113	8440314	29793640	38233954	22.0754	507002	30559499	31066501	1.63199	1622141	120176517	121798658	1.33182	23.46	31.88
UN1_PR_S10_L004_R1_001_trimmed_bismark_bt2.bam	20732439	7931063	7993006	38.2544	4808370	23.1925	1231	136484092	6100519	21186192	27286711	22.3571	397391	21847967	22245358	1.7864	1288889	85663134	86952023	1.4823	22.69	28.39
UN2_PR_S11_L004_R1_001_trimmed_bismark_bt2.bam	20239888	7744525	7751837	38.2637	4743526	23.4365	988	135554243	5606631	21650610	27257241	20.5693	364100	21701428	22065528	1.65009	1166277	85065197	86231474	1.3525	21.19	27.57
UN3_PR_S12_L004_R1_001_trimmed_bismark_bt2.bam	22142938	8364915	8702826	37.7769	5075197	22.9202	996	146856261	6006256	23368074	29374330	20.4473	395980	23666232	24062212	1.64565	1267424	92152295	93419719	1.3567	21.2	27.87
UU1_PR_S7_L004_R1_001_trimmed_bismark_bt2.bam	26220716	10139234	9829590	38.6688	6251892	23.8433	1568	176529880	8420629	26917437	35338066	23.8288	513240	28297162	28810402	1.78144	1630852	110750560	112381412	1.45118	24.52	31.7
UU3_1_PR_S8_L004_R1_001_trimmed_bismark_bt2.bam	30690057	11936269	11433948	38.893	7319840	23.8509	1703	204901582	9630539	31368518	40999057	23.4897	593753	32425729	33019482	1.79819	1932151	128950892	130883043	1.47624	24.48	34.88
UU3_2_PR_S9_L004_R1_001_trimmed_bismark_bt2.bam	16232832	6155843	6290519	37.9222	3786470	23.326	983	106113080	4468990	16754121	21223111	21.0572	301409	16800209	17101618	1.76246	1002043	66786308	67788351	1.47819	20.8	26.67
Means:	2.47943e+07	9.4692e+06	9.50404e+06	38.1332	5.82101e+06	23.4365	1343.17	1.64063e+08	7332403	2.54697e+07	3.28021e+07	22.1974	459758	2.61815e+07	2.66412e+07	1.72199	1.48042e+06	103138874	1.04619e+08	1.41401	22.9542	30.2625
Sdev	4.64508e+06	1.87146e+06	1.63761e+06	0.620785	1.15505e+06	0.351537	352.691	3.23389e+07	1.75189e+06	4.8017e+06	6.52996e+06	1.13376	98276.5	5.08829e+06	5.18491e+06	0.0682782	309957	2.03241e+07	2.06283e+07	0.0571366	1.37088	3.33265
SE:	1.34092e+06	540244	472738	0.179205	333435	0.10148	101.813	9.33544e+06	505726	1.38613e+06	1.88504e+06	0.32729	28370	1.46886e+06	1.49675e+06	0.0197102	89476.9	5.86706e+06	5.95489e+06	0.0164939	0.39574	0.962052
